# Supplementary material for: A Petri Net Model of Granulomatous Inflammation: Implications for IL-10 Mediated Control of Leishmania donovani Infection
Source: PLoS Comput Biol. 2013 Nov 21;9(11):e1003334. doi: 10.1371/journal.pcbi.1003334 (PMC3867212; doi:10.1371/journal.pcbi.1003334)
Supplement: Model S1 — Petri net file for use in Snoopy editor. (ZIP) [file pcbi.1003334.s017.zip]

Archive with 3 entries (2 files):
- PLOS_CompB.spstochpn
- __MACOSX/
- __MACOSX/._PLOS_CompB.spstochpn
