# Supplementary material for: A Petri Net Model of Granulomatous Inflammation: Implications for IL-10 Mediated Control of Leishmania donovani Infection
Source: PLoS Comput Biol. 2013 Nov 21;9(11):e1003334. doi: 10.1371/journal.pcbi.1003334 (PMC3867212; doi:10.1371/journal.pcbi.1003334)
Supplement: Model S1 — Petri net file for use in Snoopy editor. (ZIP) [file pcbi.1003334.s017.zip › PLOS_CompB.spstochpn]

<?xml version="1.0" encoding="utf-8"?>
<?xml-stylesheet type="text/xsl" href="/xsl/spped2svg.xsl"?>
<Snoopy version="2" revision="1.13">
  <netclass name="Stochastic Petri Net"/>
  <nodeclasses count="8">
    <nodeclass count="73" name="Place">
      <node id="234772" net="3">
        <attribute name="Name" id="234773" net="3">
          <![CDATA[Th0]]>
          <graphics count="1">
            <graphic xoff="25.00" yoff="20.00" x="1069.00" y="338.00" id="234774" net="3" show="1" grparent="234783" state="1" pen="0,0,0" brush="255,255,255"/>
          </graphics>
        </attribute>
        <attribute name="ID" id="234775" net="3">
          <![CDATA[0]]>
          <graphics count="1">
            <graphic xoff="25.00" yoff="20.00" x="1069.00" y="338.00" id="234776" net="3" show="0" grparent="234783" state="1" pen="0,0,0" brush="255,255,255"/>
          </graphics>
        </attribute>
        <attribute name="Marking" id="234777" net="3">
          <![CDATA[0]]>
          <graphics count="1">
            <graphic x="1044.00" y="318.00" id="234778" net="3" show="1" grparent="234783" state="1" pen="0,0,0" brush="255,255,255"/>
          </graphics>
        </attribute>
        <attribute name="Logic" id="234779" net="1">
          <![CDATA[0]]>
          <graphics count="0"/>
        </attribute>
        <attribute name="Comment" id="234780" net="3">
          <![CDATA[]]>
          <graphics count="1">
            <graphic yoff="40.00" x="1044.00" y="358.00" id="234781" net="3" show="0" grparent="234783" state="1" pen="0,0,0" brush="255,255,255"/>
          </graphics>
        </attribute>
        <graphics count="1">
          <graphic x="1044.00" y="318.00" id="234783" net="3" show="1" w="20.00" h="20.00" state="1" pen="0,0,0" brush="255,255,255"/>
        </graphics>
      </node>
      <node id="234791" net="3">
        <attribute name="Name" id="234792" net="3">
          <![CDATA[Th1I]]>
          <graphics count="1">
            <graphic xoff="25.00" yoff="20.00" x="1289.00" y="338.00" id="234793" net="3" show="1" grparent="234802" state="1" pen="0,0,0" brush="255,255,255"/>
          </graphics>
        </attribute>
        <attribute name="ID" id="234794" net="3">
          <![CDATA[1]]>
          <graphics count="1">
            <graphic xoff="25.00" yoff="20.00" x="1289.00" y="338.00" id="234795" net="3" show="0" grparent="234802" state="1" pen="0,0,0" brush="255,255,255"/>
          </graphics>
        </attribute>
        <attribute name="Marking" id="234796" net="3">
          <![CDATA[0]]>
          <graphics count="1">
            <graphic x="1264.00" y="318.00" id="234797" net="3" show="1" grparent="234802" state="1" pen="0,0,0" brush="255,255,255"/>
          </graphics>
        </attribute>
        <attribute name="Logic" id="234798" net="1">
          <![CDATA[0]]>
          <graphics count="0"/>
        </attribute>
        <attribute name="Comment" id="234799" net="3">
          <![CDATA[]]>
          <graphics count="1">
            <graphic yoff="40.00" x="1264.00" y="358.00" id="234800" net="3" show="0" grparent="234802" state="1" pen="0,0,0" brush="255,255,255"/>
          </graphics>
        </attribute>
        <graphics count="1">
          <graphic x="1264.00" y="318.00" id="234802" net="3" show="1" w="20.00" h="20.00" state="1" pen="0,0,0" brush="255,255,255"/>
        </graphics>
      </node>
      <node id="234810" net="3">
        <attribute name="Name" id="234811" net="3">
          <![CDATA[Th2]]>
          <graphics count="1">
            <graphic xoff="25.00" yoff="20.00" x="849.00" y="338.00" id="234812" net="3" show="1" grparent="234821" state="1" pen="0,0,0" brush="255,255,255"/>
          </graphics>
        </attribute>
        <attribute name="ID" id="234813" net="3">
          <![CDATA[2]]>
          <graphics count="1">
            <graphic xoff="25.00" yoff="20.00" x="849.00" y="338.00" id="234814" net="3" show="0" grparent="234821" state="1" pen="0,0,0" brush="255,255,255"/>
          </graphics>
        </attribute>
        <attribute name="Marking" id="234815" net="3">
          <![CDATA[0]]>
          <graphics count="1">
            <graphic x="824.00" y="318.00" id="234816" net="3" show="1" grparent="234821" state="1" pen="0,0,0" brush="255,255,255"/>
          </graphics>
        </attribute>
        <attribute name="Logic" id="234817" net="1">
          <![CDATA[0]]>
          <graphics count="0"/>
        </attribute>
        <attribute name="Comment" id="234818" net="3">
          <![CDATA[]]>
          <graphics count="1">
            <graphic yoff="40.00" x="824.00" y="358.00" id="234819" net="3" show="0" grparent="234821" state="1" pen="0,0,0" brush="255,255,255"/>
          </graphics>
        </attribute>
        <graphics count="1">
          <graphic x="824.00" y="318.00" id="234821" net="3" show="1" w="20.00" h="20.00" state="1" pen="0,0,0" brush="255,255,255"/>
        </graphics>
      </node>
      <node id="234829" net="3">
        <attribute name="Name" id="234830" net="3">
          <![CDATA[Th1IL10]]>
          <graphics count="1">
            <graphic xoff="25.00" yoff="20.00" x="1988.00" y="345.00" id="234831" net="3" show="1" grparent="234840" state="1" pen="0,0,0" brush="255,255,255"/>
          </graphics>
        </attribute>
        <attribute name="ID" id="234832" net="3">
          <![CDATA[3]]>
          <graphics count="1">
            <graphic xoff="25.00" yoff="20.00" x="1988.00" y="345.00" id="234833" net="3" show="0" grparent="234840" state="1" pen="0,0,0" brush="255,255,255"/>
          </graphics>
        </attribute>
        <attribute name="Marking" id="234834" net="3">
          <![CDATA[0]]>
          <graphics count="1">
            <graphic x="1963.00" y="325.00" id="234835" net="3" show="1" grparent="234840" state="1" pen="0,0,0" brush="255,255,255"/>
          </graphics>
        </attribute>
        <attribute name="Logic" id="234836" net="1">
          <![CDATA[0]]>
          <graphics count="0"/>
        </attribute>
        <attribute name="Comment" id="234837" net="3">
          <![CDATA[]]>
          <graphics count="1">
            <graphic yoff="40.00" x="1963.00" y="365.00" id="234838" net="3" show="0" grparent="234840" state="1" pen="0,0,0" brush="255,255,255"/>
          </graphics>
        </attribute>
        <graphics count="1">
          <graphic x="1963.00" y="325.00" id="234840" net="3" show="1" w="20.00" h="20.00" state="1" pen="0,0,0" brush="255,255,255"/>
        </graphics>
      </node>
      <node id="234848" net="3">
        <attribute name="Name" id="234849" net="3">
          <![CDATA[Th0Eff]]>
          <graphics count="1">
            <graphic xoff="25.00" yoff="20.00" x="1070.00" y="792.00" id="234850" net="3" show="1" grparent="234859" state="1" pen="0,0,0" brush="255,255,255"/>
          </graphics>
        </attribute>
        <attribute name="ID" id="234851" net="3">
          <![CDATA[4]]>
          <graphics count="1">
            <graphic xoff="25.00" yoff="20.00" x="1070.00" y="792.00" id="234852" net="3" show="0" grparent="234859" state="1" pen="0,0,0" brush="255,255,255"/>
          </graphics>
        </attribute>
        <attribute name="Marking" id="234853" net="3">
          <![CDATA[0]]>
          <graphics count="1">
            <graphic x="1045.00" y="772.00" id="234854" net="3" show="1" grparent="234859" state="1" pen="0,0,0" brush="255,255,255"/>
          </graphics>
        </attribute>
        <attribute name="Logic" id="234855" net="1">
          <![CDATA[0]]>
          <graphics count="0"/>
        </attribute>
        <attribute name="Comment" id="234856" net="3">
          <![CDATA[]]>
          <graphics count="1">
            <graphic yoff="40.00" x="1045.00" y="812.00" id="234857" net="3" show="0" grparent="234859" state="1" pen="0,0,0" brush="255,255,255"/>
          </graphics>
        </attribute>
        <graphics count="1">
          <graphic x="1045.00" y="772.00" id="234859" net="3" show="1" w="20.00" h="20.00" state="1" pen="0,0,0" brush="255,255,255"/>
        </graphics>
      </node>
      <node id="234860" net="3">
        <attribute name="Name" id="234861" net="3">
          <![CDATA[Th1IEff]]>
          <graphics count="1">
            <graphic xoff="25.00" yoff="20.00" x="1300.00" y="817.00" id="234862" net="3" show="1" grparent="234871" state="1" pen="0,0,0" brush="255,255,255"/>
          </graphics>
        </attribute>
        <attribute name="ID" id="234863" net="3">
          <![CDATA[5]]>
          <graphics count="1">
            <graphic xoff="25.00" yoff="20.00" x="1300.00" y="817.00" id="234864" net="3" show="0" grparent="234871" state="1" pen="0,0,0" brush="255,255,255"/>
          </graphics>
        </attribute>
        <attribute name="Marking" id="234865" net="3">
          <![CDATA[0]]>
          <graphics count="1">
            <graphic x="1275.00" y="797.00" id="234866" net="3" show="1" grparent="234871" state="1" pen="0,0,0" brush="255,255,255"/>
          </graphics>
        </attribute>
        <attribute name="Logic" id="234867" net="1">
          <![CDATA[0]]>
          <graphics count="0"/>
        </attribute>
        <attribute name="Comment" id="234868" net="3">
          <![CDATA[]]>
          <graphics count="1">
            <graphic yoff="40.00" x="1275.00" y="837.00" id="234869" net="3" show="0" grparent="234871" state="1" pen="0,0,0" brush="255,255,255"/>
          </graphics>
        </attribute>
        <graphics count="1">
          <graphic x="1275.00" y="797.00" id="234871" net="3" show="1" w="20.00" h="20.00" state="1" pen="0,0,0" brush="255,255,255"/>
        </graphics>
      </node>
      <node id="234872" net="3">
        <attribute name="Name" id="234873" net="3">
          <![CDATA[Th1IL10Eff]]>
          <graphics count="1">
            <graphic xoff="25.00" yoff="20.00" x="1999.00" y="827.00" id="234874" net="3" show="1" grparent="234883" state="1" pen="0,0,0" brush="255,255,255"/>
          </graphics>
        </attribute>
        <attribute name="ID" id="234875" net="3">
          <![CDATA[6]]>
          <graphics count="1">
            <graphic xoff="25.00" yoff="20.00" x="1999.00" y="827.00" id="234876" net="3" show="0" grparent="234883" state="1" pen="0,0,0" brush="255,255,255"/>
          </graphics>
        </attribute>
        <attribute name="Marking" id="234877" net="3">
          <![CDATA[0]]>
          <graphics count="1">
            <graphic x="1974.00" y="807.00" id="234878" net="3" show="1" grparent="234883" state="1" pen="0,0,0" brush="255,255,255"/>
          </graphics>
        </attribute>
        <attribute name="Logic" id="234879" net="1">
          <![CDATA[0]]>
          <graphics count="0"/>
        </attribute>
        <attribute name="Comment" id="234880" net="3">
          <![CDATA[]]>
          <graphics count="1">
            <graphic yoff="40.00" x="1974.00" y="847.00" id="234881" net="3" show="0" grparent="234883" state="1" pen="0,0,0" brush="255,255,255"/>
          </graphics>
        </attribute>
        <graphics count="1">
          <graphic x="1974.00" y="807.00" id="234883" net="3" show="1" w="20.00" h="20.00" state="1" pen="0,0,0" brush="255,255,255"/>
        </graphics>
      </node>
      <node id="234884" net="3">
        <attribute name="Name" id="234885" net="3">
          <![CDATA[Th2Eff]]>
          <graphics count="1">
            <graphic xoff="25.00" yoff="20.00" x="850.00" y="792.00" id="234886" net="3" show="1" grparent="234895" state="1" pen="0,0,0" brush="255,255,255"/>
          </graphics>
        </attribute>
        <attribute name="ID" id="234887" net="3">
          <![CDATA[7]]>
          <graphics count="1">
            <graphic xoff="25.00" yoff="20.00" x="850.00" y="792.00" id="234888" net="3" show="0" grparent="234895" state="1" pen="0,0,0" brush="255,255,255"/>
          </graphics>
        </attribute>
        <attribute name="Marking" id="234889" net="3">
          <![CDATA[0]]>
          <graphics count="1">
            <graphic x="825.00" y="772.00" id="234890" net="3" show="1" grparent="234895" state="1" pen="0,0,0" brush="255,255,255"/>
          </graphics>
        </attribute>
        <attribute name="Logic" id="234891" net="1">
          <![CDATA[0]]>
          <graphics count="0"/>
        </attribute>
        <attribute name="Comment" id="234892" net="3">
          <![CDATA[]]>
          <graphics count="1">
            <graphic yoff="40.00" x="825.00" y="812.00" id="234893" net="3" show="0" grparent="234895" state="1" pen="0,0,0" brush="255,255,255"/>
          </graphics>
        </attribute>
        <graphics count="1">
          <graphic x="825.00" y="772.00" id="234895" net="3" show="1" w="20.00" h="20.00" state="1" pen="0,0,0" brush="255,255,255"/>
        </graphics>
      </node>
      <node id="235484" net="2">
        <attribute name="Name" id="235485" net="2">
          <![CDATA[IL10]]>
          <graphics count="1">
            <graphic xoff="25.00" yoff="20.00" x="133.00" y="603.00" id="235486" net="2" show="1" grparent="235495" state="1" pen="0,0,0" brush="255,255,255"/>
          </graphics>
        </attribute>
        <attribute name="ID" id="235487" net="2">
          <![CDATA[8]]>
          <graphics count="1">
            <graphic xoff="25.00" yoff="20.00" x="133.00" y="603.00" id="235488" net="2" show="0" grparent="235495" state="1" pen="0,0,0" brush="255,255,255"/>
          </graphics>
        </attribute>
        <attribute name="Marking" id="235489" net="2">
          <![CDATA[0]]>
          <graphics count="1">
            <graphic x="108.00" y="583.00" id="235490" net="2" show="1" grparent="235495" state="1" pen="0,0,0" brush="255,255,255"/>
          </graphics>
        </attribute>
        <attribute name="Logic" id="235491" net="1">
          <![CDATA[0]]>
          <graphics count="0"/>
        </attribute>
        <attribute name="Comment" id="235492" net="2">
          <![CDATA[]]>
          <graphics count="1">
            <graphic yoff="40.00" x="108.00" y="623.00" id="235493" net="2" show="0" grparent="235495" state="1" pen="0,0,0" brush="255,255,255"/>
          </graphics>
        </attribute>
        <graphics count="1">
          <graphic x="108.00" y="583.00" id="235495" net="2" show="1" w="20.00" h="20.00" state="1" pen="0,0,0" brush="0,128,255"/>
        </graphics>
      </node>
      <node id="235496" net="2">
        <attribute name="Name" id="235497" net="2">
          <![CDATA[INFg]]>
          <graphics count="1">
            <graphic xoff="25.00" yoff="20.00" x="674.00" y="597.00" id="235498" net="2" show="1" grparent="235507" state="1" pen="0,0,0" brush="255,255,255"/>
          </graphics>
        </attribute>
        <attribute name="ID" id="235499" net="2">
          <![CDATA[9]]>
          <graphics count="1">
            <graphic xoff="25.00" yoff="20.00" x="674.00" y="597.00" id="235500" net="2" show="0" grparent="235507" state="1" pen="0,0,0" brush="255,255,255"/>
          </graphics>
        </attribute>
        <attribute name="Marking" id="235501" net="2">
          <![CDATA[0]]>
          <graphics count="1">
            <graphic x="649.00" y="577.00" id="235502" net="2" show="1" grparent="235507" state="1" pen="0,0,0" brush="255,255,255"/>
          </graphics>
        </attribute>
        <attribute name="Logic" id="235503" net="1">
          <![CDATA[0]]>
          <graphics count="0"/>
        </attribute>
        <attribute name="Comment" id="235504" net="2">
          <![CDATA[]]>
          <graphics count="1">
            <graphic yoff="40.00" x="649.00" y="617.00" id="235505" net="2" show="0" grparent="235507" state="1" pen="0,0,0" brush="255,255,255"/>
          </graphics>
        </attribute>
        <graphics count="1">
          <graphic x="649.00" y="577.00" id="235507" net="2" show="1" w="20.00" h="20.00" state="1" pen="0,0,0" brush="255,0,0"/>
        </graphics>
      </node>
      <node id="235508" net="2">
        <attribute name="Name" id="235509" net="2">
          <![CDATA[IL2]]>
          <graphics count="1">
            <graphic xoff="25.00" yoff="20.00" x="456.00" y="620.00" id="235510" net="2" show="1" grparent="235519" state="1" pen="0,0,0" brush="255,255,255"/>
          </graphics>
        </attribute>
        <attribute name="ID" id="235511" net="2">
          <![CDATA[10]]>
          <graphics count="1">
            <graphic xoff="25.00" yoff="20.00" x="456.00" y="620.00" id="235512" net="2" show="0" grparent="235519" state="1" pen="0,0,0" brush="255,255,255"/>
          </graphics>
        </attribute>
        <attribute name="Marking" id="235513" net="2">
          <![CDATA[0]]>
          <graphics count="1">
            <graphic x="431.00" y="600.00" id="235514" net="2" show="1" grparent="235519" state="1" pen="0,0,0" brush="255,255,255"/>
          </graphics>
        </attribute>
        <attribute name="Logic" id="235515" net="1">
          <![CDATA[0]]>
          <graphics count="0"/>
        </attribute>
        <attribute name="Comment" id="235516" net="2">
          <![CDATA[]]>
          <graphics count="1">
            <graphic yoff="40.00" x="431.00" y="640.00" id="235517" net="2" show="0" grparent="235519" state="1" pen="0,0,0" brush="255,255,255"/>
          </graphics>
        </attribute>
        <graphics count="1">
          <graphic x="431.00" y="600.00" id="235519" net="2" show="1" w="20.00" h="20.00" state="1" pen="0,0,0" brush="0,255,0"/>
        </graphics>
      </node>
      <node id="235787" net="4">
        <attribute name="Name" id="235788" net="4">
          <![CDATA[MHCII]]>
          <graphics count="1">
            <graphic xoff="25.00" yoff="20.00" x="232.00" y="1130.00" id="235789" net="4" show="1" grparent="235798" state="1" pen="0,0,0" brush="255,255,255"/>
          </graphics>
        </attribute>
        <attribute name="ID" id="235790" net="4">
          <![CDATA[11]]>
          <graphics count="1">
            <graphic xoff="25.00" yoff="20.00" x="232.00" y="1130.00" id="235791" net="4" show="0" grparent="235798" state="1" pen="0,0,0" brush="255,255,255"/>
          </graphics>
        </attribute>
        <attribute name="Marking" id="235792" net="4">
          <![CDATA[0]]>
          <graphics count="1">
            <graphic x="207.00" y="1110.00" id="235793" net="4" show="1" grparent="235798" state="1" pen="0,0,0" brush="255,255,255"/>
          </graphics>
        </attribute>
        <attribute name="Logic" id="235794" net="1">
          <![CDATA[0]]>
          <graphics count="0"/>
        </attribute>
        <attribute name="Comment" id="235795" net="4">
          <![CDATA[]]>
          <graphics count="1">
            <graphic yoff="40.00" x="207.00" y="1150.00" id="235796" net="4" show="0" grparent="235798" state="1" pen="0,0,0" brush="255,255,255"/>
          </graphics>
        </attribute>
        <graphics count="1">
          <graphic x="207.00" y="1110.00" id="235798" net="4" show="1" w="20.00" h="20.00" state="1" pen="0,0,0" brush="255,255,255"/>
        </graphics>
      </node>
      <node id="237593" net="2">
        <attribute name="Name" id="237594" net="2">
          <![CDATA[IL4]]>
          <graphics count="1">
            <graphic xoff="25.00" yoff="20.00" x="243.00" y="595.00" id="237595" net="2" show="1" grparent="237604" state="1" pen="0,0,0" brush="255,255,255"/>
          </graphics>
        </attribute>
        <attribute name="ID" id="237596" net="2">
          <![CDATA[12]]>
          <graphics count="1">
            <graphic xoff="25.00" yoff="20.00" x="243.00" y="595.00" id="237597" net="2" show="0" grparent="237604" state="1" pen="0,0,0" brush="255,255,255"/>
          </graphics>
        </attribute>
        <attribute name="Marking" id="237598" net="2">
          <![CDATA[0]]>
          <graphics count="1">
            <graphic x="218.00" y="575.00" id="237599" net="2" show="1" grparent="237604" state="1" pen="0,0,0" brush="255,255,255"/>
          </graphics>
        </attribute>
        <attribute name="Logic" id="237600" net="1">
          <![CDATA[0]]>
          <graphics count="0"/>
        </attribute>
        <attribute name="Comment" id="237601" net="2">
          <![CDATA[]]>
          <graphics count="1">
            <graphic yoff="40.00" x="218.00" y="615.00" id="237602" net="2" show="0" grparent="237604" state="1" pen="0,0,0" brush="255,255,255"/>
          </graphics>
        </attribute>
        <graphics count="1">
          <graphic x="218.00" y="575.00" id="237604" net="2" show="1" w="20.00" h="20.00" state="1" pen="0,0,0" brush="128,255,255"/>
        </graphics>
      </node>
      <node id="244784" net="5">
        <attribute name="Name" id="244785" net="5">
          <![CDATA[iNKTEffCD1d]]>
          <graphics count="1">
            <graphic xoff="25.00" yoff="20.00" x="765.00" y="720.00" id="244786" net="5" show="1" grparent="244795" state="1" pen="0,0,0" brush="255,255,255"/>
          </graphics>
        </attribute>
        <attribute name="ID" id="244787" net="5">
          <![CDATA[13]]>
          <graphics count="1">
            <graphic xoff="25.00" yoff="20.00" x="765.00" y="720.00" id="244788" net="5" show="0" grparent="244795" state="1" pen="0,0,0" brush="255,255,255"/>
          </graphics>
        </attribute>
        <attribute name="Marking" id="244789" net="5">
          <![CDATA[0]]>
          <graphics count="1">
            <graphic x="740.00" y="700.00" id="244790" net="5" show="1" grparent="244795" state="1" pen="0,0,0" brush="255,255,255"/>
          </graphics>
        </attribute>
        <attribute name="Logic" id="244791" net="1">
          <![CDATA[0]]>
          <graphics count="0"/>
        </attribute>
        <attribute name="Comment" id="244792" net="5">
          <![CDATA[]]>
          <graphics count="1">
            <graphic yoff="40.00" x="740.00" y="740.00" id="244793" net="5" show="0" grparent="244795" state="1" pen="0,0,0" brush="255,255,255"/>
          </graphics>
        </attribute>
        <graphics count="1">
          <graphic x="740.00" y="700.00" id="244795" net="5" show="1" w="20.00" h="20.00" state="1" pen="0,0,0" brush="255,255,255"/>
        </graphics>
      </node>
      <node id="244846" net="7">
        <attribute name="Name" id="244847" net="7">
          <![CDATA[LD]]>
          <graphics count="1">
            <graphic xoff="25.00" yoff="20.00" x="489.00" y="283.00" id="244848" net="7" show="1" grparent="244857" state="1" pen="0,0,0" brush="255,255,255"/>
          </graphics>
        </attribute>
        <attribute name="ID" id="244849" net="7">
          <![CDATA[14]]>
          <graphics count="1">
            <graphic xoff="25.00" yoff="20.00" x="489.00" y="283.00" id="244850" net="7" show="0" grparent="244857" state="1" pen="0,0,0" brush="255,255,255"/>
          </graphics>
        </attribute>
        <attribute name="Marking" id="244851" net="7">
          <![CDATA[n_LD]]>
          <graphics count="1">
            <graphic x="464.00" y="263.00" id="244852" net="7" show="1" grparent="244857" state="1" pen="0,0,0" brush="255,255,255"/>
          </graphics>
        </attribute>
        <attribute name="Logic" id="244853" net="1">
          <![CDATA[0]]>
          <graphics count="0"/>
        </attribute>
        <attribute name="Comment" id="244854" net="7">
          <![CDATA[]]>
          <graphics count="1">
            <graphic yoff="40.00" x="464.00" y="303.00" id="244855" net="7" show="0" grparent="244857" state="1" pen="0,0,0" brush="255,255,255"/>
          </graphics>
        </attribute>
        <graphics count="1">
          <graphic x="464.00" y="263.00" id="244857" net="7" show="1" w="20.00" h="20.00" state="1" pen="0,0,0" brush="255,255,255"/>
        </graphics>
      </node>
      <node id="244968" net="4">
        <attribute name="Name" id="244969" net="4">
          <![CDATA[KC]]>
          <graphics count="1">
            <graphic xoff="25.00" yoff="20.00" x="543.00" y="836.00" id="244975" net="4" show="1" grparent="244979" state="1" pen="0,0,0" brush="255,255,255"/>
          </graphics>
        </attribute>
        <attribute name="ID" id="244970" net="4">
          <![CDATA[15]]>
          <graphics count="1">
            <graphic xoff="25.00" yoff="20.00" x="543.00" y="836.00" id="244976" net="4" show="0" grparent="244979" state="1" pen="0,0,0" brush="255,255,255"/>
          </graphics>
        </attribute>
        <attribute name="Marking" id="244971" net="4">
          <![CDATA[n_KC]]>
          <graphics count="1">
            <graphic x="518.00" y="816.00" id="244977" net="4" show="1" grparent="244979" state="1" pen="0,0,0" brush="255,255,255"/>
          </graphics>
        </attribute>
        <attribute name="Logic" id="244972" net="4">
          <![CDATA[0]]>
          <graphics count="0"/>
        </attribute>
        <attribute name="Comment" id="244973" net="4">
          <![CDATA[]]>
          <graphics count="1">
            <graphic yoff="40.00" x="518.00" y="856.00" id="244978" net="4" show="0" grparent="244979" state="1" pen="0,0,0" brush="255,255,255"/>
          </graphics>
        </attribute>
        <graphics count="1">
          <graphic x="518.00" y="816.00" id="244979" net="4" show="1" w="20.00" h="20.00" state="1" pen="0,0,0" brush="255,255,255"/>
        </graphics>
      </node>
      <node id="245177" net="6">
        <attribute name="Name" id="245178" net="6">
          <![CDATA[NKEff]]>
          <graphics count="1">
            <graphic xoff="25.00" yoff="20.00" x="635.00" y="336.00" id="245179" net="6" show="1" grparent="245188" state="1" pen="0,0,0" brush="255,255,255"/>
          </graphics>
        </attribute>
        <attribute name="ID" id="245180" net="6">
          <![CDATA[16]]>
          <graphics count="1">
            <graphic xoff="25.00" yoff="20.00" x="635.00" y="336.00" id="245181" net="6" show="0" grparent="245188" state="1" pen="0,0,0" brush="255,255,255"/>
          </graphics>
        </attribute>
        <attribute name="Marking" id="245182" net="6">
          <![CDATA[0]]>
          <graphics count="1">
            <graphic x="610.00" y="316.00" id="245183" net="6" show="1" grparent="245188" state="1" pen="0,0,0" brush="255,255,255"/>
          </graphics>
        </attribute>
        <attribute name="Logic" id="245184" net="6">
          <![CDATA[0]]>
          <graphics count="0"/>
        </attribute>
        <attribute name="Comment" id="245185" net="6">
          <![CDATA[]]>
          <graphics count="1">
            <graphic yoff="40.00" x="610.00" y="356.00" id="245186" net="6" show="0" grparent="245188" state="1" pen="0,0,0" brush="255,255,255"/>
          </graphics>
        </attribute>
        <graphics count="1">
          <graphic x="610.00" y="316.00" id="245188" net="6" show="1" w="20.00" h="20.00" state="1" pen="0,0,0" brush="255,255,255"/>
        </graphics>
      </node>
      <node id="245196" net="6">
        <attribute name="Name" id="245197" net="6">
          <![CDATA[NKIL10Eff]]>
          <graphics count="1">
            <graphic xoff="25.00" yoff="20.00" x="410.00" y="407.00" id="245198" net="6" show="1" grparent="245207" state="1" pen="0,0,0" brush="255,255,255"/>
          </graphics>
        </attribute>
        <attribute name="ID" id="245199" net="6">
          <![CDATA[17]]>
          <graphics count="1">
            <graphic xoff="25.00" yoff="20.00" x="410.00" y="407.00" id="245200" net="6" show="0" grparent="245207" state="1" pen="0,0,0" brush="255,255,255"/>
          </graphics>
        </attribute>
        <attribute name="Marking" id="245201" net="6">
          <![CDATA[0]]>
          <graphics count="1">
            <graphic x="385.00" y="387.00" id="245202" net="6" show="1" grparent="245207" state="1" pen="0,0,0" brush="255,255,255"/>
          </graphics>
        </attribute>
        <attribute name="Logic" id="245203" net="6">
          <![CDATA[0]]>
          <graphics count="0"/>
        </attribute>
        <attribute name="Comment" id="245204" net="6">
          <![CDATA[]]>
          <graphics count="1">
            <graphic yoff="40.00" x="385.00" y="427.00" id="245205" net="6" show="0" grparent="245207" state="1" pen="0,0,0" brush="255,255,255"/>
          </graphics>
        </attribute>
        <graphics count="1">
          <graphic x="385.00" y="387.00" id="245207" net="6" show="1" w="20.00" h="20.00" state="1" pen="0,0,0" brush="255,255,255"/>
        </graphics>
      </node>
      <node id="271246" net="4">
        <attribute name="Name" id="271247" net="4">
          <![CDATA[KCClassicalAcivation]]>
          <graphics count="1">
            <graphic xoff="25.00" yoff="20.00" x="240.00" y="645.00" id="271248" net="4" show="1" grparent="271257" state="1" pen="0,0,0" brush="255,255,255"/>
          </graphics>
        </attribute>
        <attribute name="ID" id="271249" net="4">
          <![CDATA[18]]>
          <graphics count="1">
            <graphic xoff="25.00" yoff="20.00" x="240.00" y="645.00" id="271250" net="4" show="0" grparent="271257" state="1" pen="0,0,0" brush="255,255,255"/>
          </graphics>
        </attribute>
        <attribute name="Marking" id="271251" net="4">
          <![CDATA[0]]>
          <graphics count="1">
            <graphic x="215.00" y="625.00" id="271252" net="4" show="1" grparent="271257" state="1" pen="0,0,0" brush="255,255,255"/>
          </graphics>
        </attribute>
        <attribute name="Logic" id="271253" net="4">
          <![CDATA[0]]>
          <graphics count="0"/>
        </attribute>
        <attribute name="Comment" id="271254" net="4">
          <![CDATA[]]>
          <graphics count="1">
            <graphic yoff="40.00" x="215.00" y="665.00" id="271255" net="4" show="0" grparent="271257" state="1" pen="0,0,0" brush="255,255,255"/>
          </graphics>
        </attribute>
        <graphics count="1">
          <graphic x="215.00" y="625.00" id="271257" net="4" show="1" w="20.00" h="20.00" state="1" pen="0,0,0" brush="255,255,255"/>
        </graphics>
      </node>
      <node id="271265" net="4">
        <attribute name="Name" id="271266" net="4">
          <![CDATA[KCAlternativeActivation]]>
          <graphics count="1">
            <graphic xoff="25.00" yoff="20.00" x="645.00" y="636.00" id="271267" net="4" show="1" grparent="271276" state="1" pen="0,0,0" brush="255,255,255"/>
          </graphics>
        </attribute>
        <attribute name="ID" id="271268" net="4">
          <![CDATA[19]]>
          <graphics count="1">
            <graphic xoff="25.00" yoff="20.00" x="645.00" y="636.00" id="271269" net="4" show="0" grparent="271276" state="1" pen="0,0,0" brush="255,255,255"/>
          </graphics>
        </attribute>
        <attribute name="Marking" id="271270" net="4">
          <![CDATA[0]]>
          <graphics count="1">
            <graphic x="620.00" y="616.00" id="271271" net="4" show="1" grparent="271276" state="1" pen="0,0,0" brush="255,255,255"/>
          </graphics>
        </attribute>
        <attribute name="Logic" id="271272" net="4">
          <![CDATA[0]]>
          <graphics count="0"/>
        </attribute>
        <attribute name="Comment" id="271273" net="4">
          <![CDATA[]]>
          <graphics count="1">
            <graphic yoff="40.00" x="620.00" y="656.00" id="271274" net="4" show="0" grparent="271276" state="1" pen="0,0,0" brush="255,255,255"/>
          </graphics>
        </attribute>
        <graphics count="1">
          <graphic x="620.00" y="616.00" id="271276" net="4" show="1" w="20.00" h="20.00" state="1" pen="0,0,0" brush="255,255,255"/>
        </graphics>
      </node>
      <node id="283077" net="3">
        <attribute name="Name" id="283078" net="3">
          <![CDATA[TCellTime]]>
          <graphics count="1">
            <graphic xoff="25.00" yoff="20.00" x="328.00" y="119.00" id="283079" net="3" show="1" grparent="283088" state="1" pen="0,0,0" brush="255,255,255"/>
          </graphics>
        </attribute>
        <attribute name="ID" id="283080" net="3">
          <![CDATA[20]]>
          <graphics count="1">
            <graphic xoff="25.00" yoff="20.00" x="328.00" y="119.00" id="283081" net="3" show="0" grparent="283088" state="1" pen="0,0,0" brush="255,255,255"/>
          </graphics>
        </attribute>
        <attribute name="Marking" id="283082" net="3">
          <![CDATA[0]]>
          <graphics count="1">
            <graphic x="303.00" y="99.00" id="283083" net="3" show="1" grparent="283088" state="1" pen="0,0,0" brush="255,255,255"/>
          </graphics>
        </attribute>
        <attribute name="Logic" id="283084" net="3">
          <![CDATA[0]]>
          <graphics count="0"/>
        </attribute>
        <attribute name="Comment" id="283085" net="3">
          <![CDATA[]]>
          <graphics count="1">
            <graphic yoff="40.00" x="303.00" y="139.00" id="283086" net="3" show="0" grparent="283088" state="1" pen="0,0,0" brush="255,255,255"/>
          </graphics>
        </attribute>
        <graphics count="1">
          <graphic x="303.00" y="99.00" id="283088" net="3" show="1" w="20.00" h="20.00" state="1" pen="0,0,0" brush="255,255,255"/>
        </graphics>
      </node>
      <node id="329496" net="5">
        <attribute name="Name" id="329497" net="5">
          <![CDATA[iNKT]]>
          <graphics count="1">
            <graphic xoff="25.00" yoff="20.00" x="942.00" y="489.00" id="329498" net="5" show="1" grparent="329507" state="1" pen="0,0,0" brush="255,255,255"/>
          </graphics>
        </attribute>
        <attribute name="ID" id="329499" net="5">
          <![CDATA[21]]>
          <graphics count="1">
            <graphic xoff="25.00" yoff="20.00" x="942.00" y="489.00" id="329500" net="5" show="0" grparent="329507" state="1" pen="0,0,0" brush="255,255,255"/>
          </graphics>
        </attribute>
        <attribute name="Marking" id="329501" net="5">
          <![CDATA[n_iNKT]]>
          <graphics count="1">
            <graphic x="917.00" y="469.00" id="329502" net="5" show="1" grparent="329507" state="1" pen="0,0,0" brush="255,255,255"/>
          </graphics>
        </attribute>
        <attribute name="Logic" id="329503" net="5">
          <![CDATA[0]]>
          <graphics count="0"/>
        </attribute>
        <attribute name="Comment" id="329504" net="5">
          <![CDATA[]]>
          <graphics count="1">
            <graphic yoff="40.00" x="917.00" y="509.00" id="329505" net="5" show="0" grparent="329507" state="1" pen="0,0,0" brush="255,255,255"/>
          </graphics>
        </attribute>
        <graphics count="1">
          <graphic x="917.00" y="469.00" id="329507" net="5" show="1" w="20.00" h="20.00" state="4" pen="0,0,0" brush="255,255,255"/>
        </graphics>
      </node>
      <node id="331767" net="5">
        <attribute name="Name" id="331768" net="5">
          <![CDATA[RemoveiNKT]]>
          <graphics count="1">
            <graphic xoff="25.00" yoff="20.00" x="929.00" y="343.00" id="331769" net="5" show="1" grparent="331778" state="1" pen="0,0,0" brush="255,255,255"/>
          </graphics>
        </attribute>
        <attribute name="ID" id="331770" net="5">
          <![CDATA[22]]>
          <graphics count="1">
            <graphic xoff="25.00" yoff="20.00" x="929.00" y="343.00" id="331771" net="5" show="0" grparent="331778" state="1" pen="0,0,0" brush="255,255,255"/>
          </graphics>
        </attribute>
        <attribute name="Marking" id="331772" net="5">
          <![CDATA[n_RemoveiNKT]]>
          <graphics count="1">
            <graphic x="904.00" y="323.00" id="331773" net="5" show="1" grparent="331778" state="1" pen="0,0,0" brush="255,255,255"/>
          </graphics>
        </attribute>
        <attribute name="Logic" id="331774" net="5">
          <![CDATA[0]]>
          <graphics count="0"/>
        </attribute>
        <attribute name="Comment" id="331775" net="5">
          <![CDATA[]]>
          <graphics count="1">
            <graphic yoff="40.00" x="904.00" y="363.00" id="331776" net="5" show="0" grparent="331778" state="1" pen="0,0,0" brush="255,255,255"/>
          </graphics>
        </attribute>
        <graphics count="1">
          <graphic x="904.00" y="323.00" id="331778" net="5" show="1" w="20.00" h="20.00" state="4" pen="0,0,0" brush="255,255,255"/>
        </graphics>
      </node>
      <node id="338740" net="6">
        <attribute name="Name" id="338741" net="6">
          <![CDATA[NK]]>
          <graphics count="1">
            <graphic xoff="25.00" yoff="20.00" x="488.00" y="115.00" id="338742" net="6" show="1" grparent="338751" state="1" pen="0,0,0" brush="255,255,255"/>
          </graphics>
        </attribute>
        <attribute name="ID" id="338743" net="6">
          <![CDATA[23]]>
          <graphics count="1">
            <graphic xoff="25.00" yoff="20.00" x="488.00" y="115.00" id="338744" net="6" show="0" grparent="338751" state="1" pen="0,0,0" brush="255,255,255"/>
          </graphics>
        </attribute>
        <attribute name="Marking" id="338745" net="6">
          <![CDATA[n_NK]]>
          <graphics count="1">
            <graphic x="463.00" y="95.00" id="338746" net="6" show="1" grparent="338751" state="1" pen="0,0,0" brush="255,255,255"/>
          </graphics>
        </attribute>
        <attribute name="Logic" id="338747" net="6">
          <![CDATA[0]]>
          <graphics count="0"/>
        </attribute>
        <attribute name="Comment" id="338748" net="6">
          <![CDATA[]]>
          <graphics count="1">
            <graphic yoff="40.00" x="463.00" y="135.00" id="338749" net="6" show="0" grparent="338751" state="1" pen="0,0,0" brush="255,255,255"/>
          </graphics>
        </attribute>
        <graphics count="1">
          <graphic x="463.00" y="95.00" id="338751" net="6" show="1" w="20.00" h="20.00" state="4" pen="0,0,0" brush="255,255,255"/>
        </graphics>
      </node>
      <node id="339254" net="6">
        <attribute name="Name" id="339255" net="6">
          <![CDATA[NKNumber]]>
          <graphics count="1">
            <graphic xoff="25.00" yoff="20.00" x="908.00" y="224.00" id="339256" net="6" show="1" grparent="339265" state="1" pen="0,0,0" brush="255,255,255"/>
          </graphics>
        </attribute>
        <attribute name="ID" id="339257" net="6">
          <![CDATA[24]]>
          <graphics count="1">
            <graphic xoff="25.00" yoff="20.00" x="908.00" y="224.00" id="339258" net="6" show="0" grparent="339265" state="1" pen="0,0,0" brush="255,255,255"/>
          </graphics>
        </attribute>
        <attribute name="Marking" id="339259" net="6">
          <![CDATA[n_NKNumber]]>
          <graphics count="1">
            <graphic x="883.00" y="204.00" id="339260" net="6" show="1" grparent="339265" state="1" pen="0,0,0" brush="255,255,255"/>
          </graphics>
        </attribute>
        <attribute name="Logic" id="339261" net="6">
          <![CDATA[0]]>
          <graphics count="0"/>
        </attribute>
        <attribute name="Comment" id="339262" net="6">
          <![CDATA[]]>
          <graphics count="1">
            <graphic yoff="40.00" x="883.00" y="244.00" id="339263" net="6" show="0" grparent="339265" state="1" pen="0,0,0" brush="255,255,255"/>
          </graphics>
        </attribute>
        <graphics count="1">
          <graphic x="883.00" y="204.00" id="339265" net="6" show="1" w="20.00" h="20.00" state="4" pen="0,0,0" brush="255,255,255"/>
        </graphics>
      </node>
      <node id="365220" net="5">
        <attribute name="Name" id="365221" net="5">
          <![CDATA[iNKTCD47Binded]]>
          <graphics count="1">
            <graphic xoff="25.00" yoff="20.00" x="734.00" y="830.00" id="365222" net="5" show="1" grparent="365231" state="1" pen="0,0,0" brush="255,255,255"/>
          </graphics>
        </attribute>
        <attribute name="ID" id="365223" net="5">
          <![CDATA[25]]>
          <graphics count="1">
            <graphic xoff="25.00" yoff="20.00" x="734.00" y="830.00" id="365224" net="5" show="0" grparent="365231" state="1" pen="0,0,0" brush="255,255,255"/>
          </graphics>
        </attribute>
        <attribute name="Marking" id="365225" net="5">
          <![CDATA[0]]>
          <graphics count="1">
            <graphic x="709.00" y="810.00" id="365226" net="5" show="1" grparent="365231" state="1" pen="0,0,0" brush="255,255,255"/>
          </graphics>
        </attribute>
        <attribute name="Logic" id="365227" net="5">
          <![CDATA[0]]>
          <graphics count="0"/>
        </attribute>
        <attribute name="Comment" id="365228" net="5">
          <![CDATA[]]>
          <graphics count="1">
            <graphic yoff="40.00" x="709.00" y="850.00" id="365229" net="5" show="0" grparent="365231" state="1" pen="0,0,0" brush="255,255,255"/>
          </graphics>
        </attribute>
        <graphics count="1">
          <graphic x="709.00" y="810.00" id="365231" net="5" show="1" w="20.00" h="20.00" state="1" pen="0,0,0" brush="255,255,255"/>
        </graphics>
      </node>
      <node id="365568" net="4">
        <attribute name="Name" id="365569" net="4">
          <![CDATA[CD1d]]>
          <graphics count="1">
            <graphic xoff="25.00" yoff="20.00" x="578.00" y="1137.00" id="365570" net="4" show="1" grparent="365579" state="1" pen="0,0,0" brush="255,255,255"/>
          </graphics>
        </attribute>
        <attribute name="ID" id="365571" net="4">
          <![CDATA[26]]>
          <graphics count="1">
            <graphic xoff="25.00" yoff="20.00" x="578.00" y="1137.00" id="365572" net="4" show="0" grparent="365579" state="1" pen="0,0,0" brush="255,255,255"/>
          </graphics>
        </attribute>
        <attribute name="Marking" id="365573" net="4">
          <![CDATA[n_CD1d]]>
          <graphics count="1">
            <graphic x="553.00" y="1117.00" id="365574" net="4" show="1" grparent="365579" state="1" pen="0,0,0" brush="255,255,255"/>
          </graphics>
        </attribute>
        <attribute name="Logic" id="365575" net="4">
          <![CDATA[0]]>
          <graphics count="0"/>
        </attribute>
        <attribute name="Comment" id="365576" net="4">
          <![CDATA[]]>
          <graphics count="1">
            <graphic yoff="40.00" x="553.00" y="1157.00" id="365577" net="4" show="0" grparent="365579" state="1" pen="0,0,0" brush="255,255,255"/>
          </graphics>
        </attribute>
        <graphics count="1">
          <graphic x="553.00" y="1117.00" id="365579" net="4" show="1" w="20.00" h="20.00" state="1" pen="0,0,0" brush="255,255,255"/>
        </graphics>
      </node>
      <node id="394020" net="5">
        <attribute name="Name" id="394021" net="5">
          <![CDATA[iNKTNumber]]>
          <graphics count="1">
            <graphic xoff="25.00" yoff="20.00" x="528.00" y="419.00" id="394022" net="5" show="1" grparent="394031" state="1" pen="0,0,0" brush="255,255,255"/>
          </graphics>
        </attribute>
        <attribute name="ID" id="394023" net="5">
          <![CDATA[27]]>
          <graphics count="1">
            <graphic xoff="25.00" yoff="20.00" x="528.00" y="419.00" id="394024" net="5" show="0" grparent="394031" state="1" pen="0,0,0" brush="255,255,255"/>
          </graphics>
        </attribute>
        <attribute name="Marking" id="394025" net="5">
          <![CDATA[n_iNKTNumber]]>
          <graphics count="1">
            <graphic x="503.00" y="399.00" id="394026" net="5" show="1" grparent="394031" state="1" pen="0,0,0" brush="255,255,255"/>
          </graphics>
        </attribute>
        <attribute name="Logic" id="394027" net="5">
          <![CDATA[0]]>
          <graphics count="0"/>
        </attribute>
        <attribute name="Comment" id="394028" net="5">
          <![CDATA[]]>
          <graphics count="1">
            <graphic yoff="40.00" x="503.00" y="439.00" id="394029" net="5" show="0" grparent="394031" state="1" pen="0,0,0" brush="255,255,255"/>
          </graphics>
        </attribute>
        <graphics count="1">
          <graphic x="503.00" y="399.00" id="394031" net="5" show="1" w="20.00" h="20.00" state="4" pen="0,0,0" brush="255,255,255"/>
        </graphics>
      </node>
      <node id="511213" net="3">
        <attribute name="Name" id="511214" net="3">
          <![CDATA[ThNumber]]>
          <graphics count="1">
            <graphic xoff="25.00" yoff="20.00" x="920.00" y="174.00" id="511215" net="3" show="1" grparent="511224" state="1" pen="0,0,0" brush="255,255,255"/>
          </graphics>
        </attribute>
        <attribute name="ID" id="511216" net="3">
          <![CDATA[28]]>
          <graphics count="1">
            <graphic xoff="25.00" yoff="20.00" x="920.00" y="174.00" id="511217" net="3" show="0" grparent="511224" state="1" pen="0,0,0" brush="255,255,255"/>
          </graphics>
        </attribute>
        <attribute name="Marking" id="511218" net="3">
          <![CDATA[0]]>
          <graphics count="1">
            <graphic x="895.00" y="154.00" id="511219" net="3" show="1" grparent="511224" state="1" pen="0,0,0" brush="255,255,255"/>
          </graphics>
        </attribute>
        <attribute name="Logic" id="511220" net="3">
          <![CDATA[0]]>
          <graphics count="0"/>
        </attribute>
        <attribute name="Comment" id="511221" net="3">
          <![CDATA[]]>
          <graphics count="1">
            <graphic yoff="40.00" x="895.00" y="194.00" id="511222" net="3" show="0" grparent="511224" state="1" pen="0,0,0" brush="255,255,255"/>
          </graphics>
        </attribute>
        <graphics count="1">
          <graphic x="895.00" y="154.00" id="511224" net="3" show="1" w="20.00" h="20.00" state="1" pen="0,0,0" brush="255,255,255"/>
        </graphics>
      </node>
      <node id="558201" net="5">
        <attribute name="Name" id="558202" net="5">
          <![CDATA[iNKT_CD1d]]>
          <graphics count="1">
            <graphic xoff="25.00" yoff="20.00" x="772.00" y="604.00" id="558208" net="5" show="1" grparent="558212" state="1" pen="0,0,0" brush="255,255,255"/>
          </graphics>
        </attribute>
        <attribute name="ID" id="558203" net="5">
          <![CDATA[29]]>
          <graphics count="1">
            <graphic xoff="25.00" yoff="20.00" x="772.00" y="604.00" id="558209" net="5" show="0" grparent="558212" state="1" pen="0,0,0" brush="255,255,255"/>
          </graphics>
        </attribute>
        <attribute name="Marking" id="558204" net="5">
          <![CDATA[n_iNKT_CD1d]]>
          <graphics count="1">
            <graphic x="747.00" y="584.00" id="558210" net="5" show="1" grparent="558212" state="1" pen="0,0,0" brush="255,255,255"/>
          </graphics>
        </attribute>
        <attribute name="Logic" id="558205" net="5">
          <![CDATA[0]]>
          <graphics count="0"/>
        </attribute>
        <attribute name="Comment" id="558206" net="5">
          <![CDATA[//old name:iNKT-CD1d]]>
          <graphics count="1">
            <graphic yoff="40.00" x="747.00" y="624.00" id="558211" net="5" show="0" grparent="558212" state="1" pen="0,0,0" brush="255,255,255"/>
          </graphics>
        </attribute>
        <graphics count="1">
          <graphic x="747.00" y="584.00" id="558212" net="5" show="1" w="20.00" h="20.00" state="1" pen="0,0,0" brush="255,255,255"/>
        </graphics>
      </node>
      <node id="558278" net="5">
        <attribute name="Name" id="558279" net="5">
          <![CDATA[iNKT_stress]]>
          <graphics count="1">
            <graphic xoff="25.00" yoff="20.00" x="1263.00" y="643.00" id="558285" net="5" show="1" grparent="558289" state="1" pen="0,0,0" brush="255,255,255"/>
          </graphics>
        </attribute>
        <attribute name="ID" id="558280" net="5">
          <![CDATA[30]]>
          <graphics count="1">
            <graphic xoff="25.00" yoff="20.00" x="1263.00" y="643.00" id="558286" net="5" show="0" grparent="558289" state="1" pen="0,0,0" brush="255,255,255"/>
          </graphics>
        </attribute>
        <attribute name="Marking" id="558281" net="5">
          <![CDATA[n_iNKT_stress]]>
          <graphics count="1">
            <graphic x="1238.00" y="623.00" id="558287" net="5" show="1" grparent="558289" state="1" pen="0,0,0" brush="255,255,255"/>
          </graphics>
        </attribute>
        <attribute name="Logic" id="558282" net="5">
          <![CDATA[0]]>
          <graphics count="0"/>
        </attribute>
        <attribute name="Comment" id="558283" net="5">
          <![CDATA[//old name:iNKT-stress]]>
          <graphics count="1">
            <graphic yoff="40.00" x="1238.00" y="663.00" id="558288" net="5" show="0" grparent="558289" state="1" pen="0,0,0" brush="255,255,255"/>
          </graphics>
        </attribute>
        <graphics count="1">
          <graphic x="1238.00" y="623.00" id="558289" net="5" show="1" w="20.00" h="20.00" state="1" pen="0,0,0" brush="255,255,255"/>
        </graphics>
      </node>
      <node id="629346" net="3">
        <attribute name="Name" id="629347" net="3">
          <![CDATA[Th1II]]>
          <graphics count="1">
            <graphic xoff="25.00" yoff="20.00" x="1596.00" y="344.00" id="629348" net="3" show="1" grparent="629357" state="1" pen="0,0,0" brush="255,255,255"/>
          </graphics>
        </attribute>
        <attribute name="ID" id="629349" net="3">
          <![CDATA[31]]>
          <graphics count="1">
            <graphic xoff="25.00" yoff="20.00" x="1596.00" y="344.00" id="629350" net="3" show="0" grparent="629357" state="1" pen="0,0,0" brush="255,255,255"/>
          </graphics>
        </attribute>
        <attribute name="Marking" id="629351" net="3">
          <![CDATA[0]]>
          <graphics count="1">
            <graphic x="1571.00" y="324.00" id="629352" net="3" show="1" grparent="629357" state="1" pen="0,0,0" brush="255,255,255"/>
          </graphics>
        </attribute>
        <attribute name="Logic" id="629353" net="3">
          <![CDATA[0]]>
          <graphics count="0"/>
        </attribute>
        <attribute name="Comment" id="629354" net="3">
          <![CDATA[]]>
          <graphics count="1">
            <graphic yoff="40.00" x="1571.00" y="364.00" id="629355" net="3" show="0" grparent="629357" state="1" pen="0,0,0" brush="255,255,255"/>
          </graphics>
        </attribute>
        <graphics count="1">
          <graphic x="1571.00" y="324.00" id="629357" net="3" show="1" w="20.00" h="20.00" state="1" pen="0,0,0" brush="255,255,255"/>
        </graphics>
      </node>
      <node id="629365" net="3">
        <attribute name="Name" id="629366" net="3">
          <![CDATA[Th1IIEff]]>
          <graphics count="1">
            <graphic xoff="25.00" yoff="20.00" x="1559.00" y="824.00" id="629367" net="3" show="1" grparent="629376" state="1" pen="0,0,0" brush="255,255,255"/>
          </graphics>
        </attribute>
        <attribute name="ID" id="629368" net="3">
          <![CDATA[32]]>
          <graphics count="1">
            <graphic xoff="25.00" yoff="20.00" x="1559.00" y="824.00" id="629369" net="3" show="0" grparent="629376" state="1" pen="0,0,0" brush="255,255,255"/>
          </graphics>
        </attribute>
        <attribute name="Marking" id="629370" net="3">
          <![CDATA[0]]>
          <graphics count="1">
            <graphic x="1534.00" y="804.00" id="629371" net="3" show="1" grparent="629376" state="1" pen="0,0,0" brush="255,255,255"/>
          </graphics>
        </attribute>
        <attribute name="Logic" id="629372" net="3">
          <![CDATA[0]]>
          <graphics count="0"/>
        </attribute>
        <attribute name="Comment" id="629373" net="3">
          <![CDATA[]]>
          <graphics count="1">
            <graphic yoff="40.00" x="1534.00" y="844.00" id="629374" net="3" show="0" grparent="629376" state="1" pen="0,0,0" brush="255,255,255"/>
          </graphics>
        </attribute>
        <graphics count="1">
          <graphic x="1534.00" y="804.00" id="629376" net="3" show="1" w="20.00" h="20.00" state="1" pen="0,0,0" brush="255,255,255"/>
        </graphics>
      </node>
      <node id="629719" net="3">
        <attribute name="Name" id="629720" net="3">
          <![CDATA[Th1IIEffZeroProd]]>
          <graphics count="1">
            <graphic xoff="25.00" yoff="20.00" x="1570.00" y="506.00" id="629721" net="3" show="1" grparent="629730" state="1" pen="0,0,0" brush="255,255,255"/>
          </graphics>
        </attribute>
        <attribute name="ID" id="629722" net="3">
          <![CDATA[33]]>
          <graphics count="1">
            <graphic xoff="25.00" yoff="20.00" x="1570.00" y="506.00" id="629723" net="3" show="0" grparent="629730" state="1" pen="0,0,0" brush="255,255,255"/>
          </graphics>
        </attribute>
        <attribute name="Marking" id="629724" net="3">
          <![CDATA[0]]>
          <graphics count="1">
            <graphic x="1545.00" y="486.00" id="629725" net="3" show="1" grparent="629730" state="1" pen="0,0,0" brush="255,255,255"/>
          </graphics>
        </attribute>
        <attribute name="Logic" id="629726" net="3">
          <![CDATA[0]]>
          <graphics count="0"/>
        </attribute>
        <attribute name="Comment" id="629727" net="3">
          <![CDATA[]]>
          <graphics count="1">
            <graphic xoff="11.00" yoff="362.00" x="1556.00" y="848.00" id="629728" net="3" show="0" grparent="629730" state="1" pen="0,0,0" brush="255,255,255"/>
          </graphics>
        </attribute>
        <graphics count="1">
          <graphic x="1545.00" y="486.00" id="629730" net="3" show="1" w="20.00" h="20.00" state="1" pen="0,0,0" brush="255,255,255"/>
        </graphics>
      </node>
      <node id="629731" net="3">
        <attribute name="Name" id="629732" net="3">
          <![CDATA[Th1IEffZeroProd]]>
          <graphics count="1">
            <graphic xoff="25.00" yoff="20.00" x="1466.00" y="569.00" id="629733" net="3" show="1" grparent="629742" state="1" pen="0,0,0" brush="255,255,255"/>
          </graphics>
        </attribute>
        <attribute name="ID" id="629734" net="3">
          <![CDATA[34]]>
          <graphics count="1">
            <graphic xoff="25.00" yoff="20.00" x="1466.00" y="569.00" id="629735" net="3" show="0" grparent="629742" state="1" pen="0,0,0" brush="255,255,255"/>
          </graphics>
        </attribute>
        <attribute name="Marking" id="629736" net="3">
          <![CDATA[0]]>
          <graphics count="1">
            <graphic x="1441.00" y="549.00" id="629737" net="3" show="1" grparent="629742" state="1" pen="0,0,0" brush="255,255,255"/>
          </graphics>
        </attribute>
        <attribute name="Logic" id="629738" net="3">
          <![CDATA[0]]>
          <graphics count="0"/>
        </attribute>
        <attribute name="Comment" id="629739" net="3">
          <![CDATA[]]>
          <graphics count="1">
            <graphic yoff="40.00" x="1441.00" y="589.00" id="629740" net="3" show="0" grparent="629742" state="1" pen="0,0,0" brush="255,255,255"/>
          </graphics>
        </attribute>
        <graphics count="1">
          <graphic x="1441.00" y="549.00" id="629742" net="3" show="1" w="20.00" h="20.00" state="1" pen="0,0,0" brush="255,255,255"/>
        </graphics>
      </node>
      <node id="629757" net="3">
        <attribute name="Name" id="629758" net="3">
          <![CDATA[Th1IL10EffZeroProd]]>
          <graphics count="1">
            <graphic xoff="17.00" yoff="25.00" x="1816.00" y="402.00" id="629759" net="3" show="1" grparent="629768" state="1" pen="0,0,0" brush="255,255,255"/>
          </graphics>
        </attribute>
        <attribute name="ID" id="629760" net="3">
          <![CDATA[35]]>
          <graphics count="1">
            <graphic xoff="30.00" yoff="173.00" x="1829.00" y="550.00" id="629761" net="3" show="0" grparent="629768" state="1" pen="0,0,0" brush="255,255,255"/>
          </graphics>
        </attribute>
        <attribute name="Marking" id="629762" net="3">
          <![CDATA[0]]>
          <graphics count="1">
            <graphic x="1799.00" y="377.00" id="629763" net="3" show="1" grparent="629768" state="1" pen="0,0,0" brush="255,255,255"/>
          </graphics>
        </attribute>
        <attribute name="Logic" id="629764" net="3">
          <![CDATA[0]]>
          <graphics count="0"/>
        </attribute>
        <attribute name="Comment" id="629765" net="3">
          <![CDATA[]]>
          <graphics count="1">
            <graphic xoff="5.00" yoff="193.00" x="1804.00" y="570.00" id="629766" net="3" show="0" grparent="629768" state="1" pen="0,0,0" brush="255,255,255"/>
          </graphics>
        </attribute>
        <graphics count="1">
          <graphic x="1799.00" y="377.00" id="629768" net="3" show="1" w="20.00" h="20.00" state="1" pen="0,0,0" brush="255,255,255"/>
        </graphics>
      </node>
      <node id="631052" net="3">
        <attribute name="Name" id="631053" net="3">
          <![CDATA[Th2EffZeroProd]]>
          <graphics count="1">
            <graphic xoff="25.00" yoff="20.00" x="745.00" y="608.00" id="631054" net="3" show="1" grparent="631063" state="1" pen="0,0,0" brush="255,255,255"/>
          </graphics>
        </attribute>
        <attribute name="ID" id="631055" net="3">
          <![CDATA[36]]>
          <graphics count="1">
            <graphic xoff="25.00" yoff="20.00" x="745.00" y="608.00" id="631056" net="3" show="0" grparent="631063" state="1" pen="0,0,0" brush="255,255,255"/>
          </graphics>
        </attribute>
        <attribute name="Marking" id="631057" net="3">
          <![CDATA[0]]>
          <graphics count="1">
            <graphic x="720.00" y="588.00" id="631058" net="3" show="1" grparent="631063" state="1" pen="0,0,0" brush="255,255,255"/>
          </graphics>
        </attribute>
        <attribute name="Logic" id="631059" net="3">
          <![CDATA[0]]>
          <graphics count="0"/>
        </attribute>
        <attribute name="Comment" id="631060" net="3">
          <![CDATA[]]>
          <graphics count="1">
            <graphic yoff="40.00" x="720.00" y="628.00" id="631061" net="3" show="0" grparent="631063" state="1" pen="0,0,0" brush="255,255,255"/>
          </graphics>
        </attribute>
        <graphics count="1">
          <graphic x="720.00" y="588.00" id="631063" net="3" show="1" w="20.00" h="20.00" state="1" pen="0,0,0" brush="255,255,255"/>
        </graphics>
      </node>
      <node id="631071" net="3">
        <attribute name="Name" id="631072" net="3">
          <![CDATA[Th0EffZeroProd]]>
          <graphics count="1">
            <graphic xoff="25.00" yoff="20.00" x="937.00" y="595.00" id="631073" net="3" show="1" grparent="631082" state="1" pen="0,0,0" brush="255,255,255"/>
          </graphics>
        </attribute>
        <attribute name="ID" id="631074" net="3">
          <![CDATA[37]]>
          <graphics count="1">
            <graphic xoff="25.00" yoff="20.00" x="937.00" y="595.00" id="631075" net="3" show="0" grparent="631082" state="1" pen="0,0,0" brush="255,255,255"/>
          </graphics>
        </attribute>
        <attribute name="Marking" id="631076" net="3">
          <![CDATA[0]]>
          <graphics count="1">
            <graphic x="912.00" y="575.00" id="631077" net="3" show="1" grparent="631082" state="1" pen="0,0,0" brush="255,255,255"/>
          </graphics>
        </attribute>
        <attribute name="Logic" id="631078" net="3">
          <![CDATA[0]]>
          <graphics count="0"/>
        </attribute>
        <attribute name="Comment" id="631079" net="3">
          <![CDATA[]]>
          <graphics count="1">
            <graphic yoff="40.00" x="912.00" y="615.00" id="631080" net="3" show="0" grparent="631082" state="1" pen="0,0,0" brush="255,255,255"/>
          </graphics>
        </attribute>
        <graphics count="1">
          <graphic x="912.00" y="575.00" id="631082" net="3" show="1" w="20.00" h="20.00" state="1" pen="0,0,0" brush="255,255,255"/>
        </graphics>
      </node>
      <node id="631570" net="4">
        <attribute name="Name" id="631571" net="4">
          <![CDATA[Phagocytes]]>
          <graphics count="1">
            <graphic xoff="25.00" yoff="20.00" x="387.00" y="45.00" id="631572" net="4" show="1" grparent="631581" state="1" pen="0,0,0" brush="255,255,255"/>
          </graphics>
        </attribute>
        <attribute name="ID" id="631573" net="4">
          <![CDATA[38]]>
          <graphics count="1">
            <graphic xoff="25.00" yoff="20.00" x="387.00" y="45.00" id="631574" net="4" show="0" grparent="631581" state="1" pen="0,0,0" brush="255,255,255"/>
          </graphics>
        </attribute>
        <attribute name="Marking" id="631575" net="4">
          <![CDATA[0]]>
          <graphics count="1">
            <graphic x="362.00" y="25.00" id="631576" net="4" show="1" grparent="631581" state="1" pen="0,0,0" brush="255,255,255"/>
          </graphics>
        </attribute>
        <attribute name="Logic" id="631577" net="4">
          <![CDATA[0]]>
          <graphics count="0"/>
        </attribute>
        <attribute name="Comment" id="631578" net="4">
          <![CDATA[]]>
          <graphics count="1">
            <graphic yoff="40.00" x="362.00" y="65.00" id="631579" net="4" show="0" grparent="631581" state="1" pen="0,0,0" brush="255,255,255"/>
          </graphics>
        </attribute>
        <graphics count="1">
          <graphic x="362.00" y="25.00" id="631581" net="4" show="1" w="20.00" h="20.00" state="1" pen="0,0,0" brush="255,255,255"/>
        </graphics>
      </node>
      <node id="631659" net="4">
        <attribute name="Name" id="631660" net="4">
          <![CDATA[PhagocytesClassicalActivation]]>
          <graphics count="1">
            <graphic xoff="23.00" yoff="20.00" x="107.00" y="222.00" id="631661" net="4" show="1" grparent="631670" state="1" pen="0,0,0" brush="255,255,255"/>
          </graphics>
        </attribute>
        <attribute name="ID" id="631662" net="4">
          <![CDATA[39]]>
          <graphics count="1">
            <graphic xoff="25.00" yoff="20.00" x="109.00" y="222.00" id="631663" net="4" show="0" grparent="631670" state="1" pen="0,0,0" brush="255,255,255"/>
          </graphics>
        </attribute>
        <attribute name="Marking" id="631664" net="4">
          <![CDATA[0]]>
          <graphics count="1">
            <graphic x="84.00" y="202.00" id="631665" net="4" show="1" grparent="631670" state="1" pen="0,0,0" brush="255,255,255"/>
          </graphics>
        </attribute>
        <attribute name="Logic" id="631666" net="4">
          <![CDATA[0]]>
          <graphics count="0"/>
        </attribute>
        <attribute name="Comment" id="631667" net="4">
          <![CDATA[]]>
          <graphics count="1">
            <graphic yoff="40.00" x="84.00" y="242.00" id="631668" net="4" show="0" grparent="631670" state="1" pen="0,0,0" brush="255,255,255"/>
          </graphics>
        </attribute>
        <graphics count="1">
          <graphic x="84.00" y="202.00" id="631670" net="4" show="1" w="20.00" h="20.00" state="1" pen="0,0,0" brush="255,255,255"/>
        </graphics>
      </node>
      <node id="631678" net="4">
        <attribute name="Name" id="631679" net="4">
          <![CDATA[PhagocytesAlternativeActivation]]>
          <graphics count="1">
            <graphic xoff="25.00" yoff="20.00" x="697.00" y="229.00" id="631680" net="4" show="1" grparent="631689" state="1" pen="0,0,0" brush="255,255,255"/>
          </graphics>
        </attribute>
        <attribute name="ID" id="631681" net="4">
          <![CDATA[40]]>
          <graphics count="1">
            <graphic xoff="25.00" yoff="20.00" x="697.00" y="229.00" id="631682" net="4" show="0" grparent="631689" state="1" pen="0,0,0" brush="255,255,255"/>
          </graphics>
        </attribute>
        <attribute name="Marking" id="631683" net="4">
          <![CDATA[0]]>
          <graphics count="1">
            <graphic x="672.00" y="209.00" id="631684" net="4" show="1" grparent="631689" state="1" pen="0,0,0" brush="255,255,255"/>
          </graphics>
        </attribute>
        <attribute name="Logic" id="631685" net="4">
          <![CDATA[0]]>
          <graphics count="0"/>
        </attribute>
        <attribute name="Comment" id="631686" net="4">
          <![CDATA[]]>
          <graphics count="1">
            <graphic xoff="-10.00" yoff="216.00" x="662.00" y="425.00" id="631687" net="4" show="0" grparent="631689" state="1" pen="0,0,0" brush="255,255,255"/>
          </graphics>
        </attribute>
        <graphics count="1">
          <graphic x="672.00" y="209.00" id="631689" net="4" show="1" w="20.00" h="20.00" state="1" pen="0,0,0" brush="255,255,255"/>
        </graphics>
      </node>
      <node id="636313" net="2">
        <attribute name="Name" id="636314" net="2">
          <![CDATA[IL12]]>
          <graphics count="1">
            <graphic xoff="25.00" yoff="20.00" x="892.00" y="604.00" id="636315" net="2" show="1" grparent="636324" state="1" pen="0,0,0" brush="255,255,255"/>
          </graphics>
        </attribute>
        <attribute name="ID" id="636316" net="2">
          <![CDATA[41]]>
          <graphics count="1">
            <graphic xoff="25.00" yoff="20.00" x="892.00" y="604.00" id="636317" net="2" show="0" grparent="636324" state="1" pen="0,0,0" brush="255,255,255"/>
          </graphics>
        </attribute>
        <attribute name="Marking" id="636318" net="2">
          <![CDATA[0]]>
          <graphics count="1">
            <graphic x="867.00" y="584.00" id="636319" net="2" show="1" grparent="636324" state="1" pen="0,0,0" brush="255,255,255"/>
          </graphics>
        </attribute>
        <attribute name="Logic" id="636320" net="2">
          <![CDATA[0]]>
          <graphics count="0"/>
        </attribute>
        <attribute name="Comment" id="636321" net="2">
          <![CDATA[]]>
          <graphics count="1">
            <graphic yoff="40.00" x="867.00" y="624.00" id="636322" net="2" show="0" grparent="636324" state="1" pen="0,0,0" brush="255,255,255"/>
          </graphics>
        </attribute>
        <graphics count="1">
          <graphic x="867.00" y="584.00" id="636324" net="2" show="1" w="20.00" h="20.00" state="1" pen="0,0,0" brush="255,255,255"/>
        </graphics>
      </node>
      <node id="656882" net="4">
        <attribute name="Name" id="656883" net="4">
          <![CDATA[KCDeactivation]]>
          <graphics count="1">
            <graphic xoff="25.00" yoff="20.00" x="384.00" y="502.00" id="656884" net="4" show="1" grparent="656893" state="1" pen="0,0,0" brush="255,255,255"/>
          </graphics>
        </attribute>
        <attribute name="ID" id="656885" net="4">
          <![CDATA[42]]>
          <graphics count="1">
            <graphic xoff="25.00" yoff="20.00" x="384.00" y="502.00" id="656886" net="4" show="0" grparent="656893" state="1" pen="0,0,0" brush="255,255,255"/>
          </graphics>
        </attribute>
        <attribute name="Marking" id="656887" net="4">
          <![CDATA[0]]>
          <graphics count="1">
            <graphic x="359.00" y="482.00" id="656888" net="4" show="1" grparent="656893" state="1" pen="0,0,0" brush="255,255,255"/>
          </graphics>
        </attribute>
        <attribute name="Logic" id="656889" net="4">
          <![CDATA[0]]>
          <graphics count="0"/>
        </attribute>
        <attribute name="Comment" id="656890" net="4">
          <![CDATA[]]>
          <graphics count="1">
            <graphic xoff="-2.00" yoff="307.00" x="357.00" y="789.00" id="656891" net="4" show="0" grparent="656893" state="1" pen="0,0,0" brush="255,255,255"/>
          </graphics>
        </attribute>
        <graphics count="1">
          <graphic x="359.00" y="482.00" id="656893" net="4" show="1" w="20.00" h="20.00" state="1" pen="0,0,0" brush="255,255,255"/>
        </graphics>
      </node>
      <node id="656901" net="4">
        <attribute name="Name" id="656902" net="4">
          <![CDATA[PhagocytesDeactivation]]>
          <graphics count="1">
            <graphic xoff="25.00" yoff="20.00" x="447.00" y="120.00" id="656903" net="4" show="1" grparent="656912" state="1" pen="0,0,0" brush="255,255,255"/>
          </graphics>
        </attribute>
        <attribute name="ID" id="656904" net="4">
          <![CDATA[43]]>
          <graphics count="1">
            <graphic xoff="25.00" yoff="20.00" x="447.00" y="120.00" id="656905" net="4" show="0" grparent="656912" state="1" pen="0,0,0" brush="255,255,255"/>
          </graphics>
        </attribute>
        <attribute name="Marking" id="656906" net="4">
          <![CDATA[0]]>
          <graphics count="1">
            <graphic x="422.00" y="100.00" id="656907" net="4" show="1" grparent="656912" state="1" pen="0,0,0" brush="255,255,255"/>
          </graphics>
        </attribute>
        <attribute name="Logic" id="656908" net="4">
          <![CDATA[0]]>
          <graphics count="0"/>
        </attribute>
        <attribute name="Comment" id="656909" net="4">
          <![CDATA[]]>
          <graphics count="1">
            <graphic yoff="40.00" x="422.00" y="140.00" id="656910" net="4" show="0" grparent="656912" state="1" pen="0,0,0" brush="255,255,255"/>
          </graphics>
        </attribute>
        <graphics count="1">
          <graphic x="422.00" y="100.00" id="656912" net="4" show="1" w="20.00" h="20.00" state="1" pen="0,0,0" brush="255,255,255"/>
        </graphics>
      </node>
      <node id="657014" net="4">
        <attribute name="Name" id="657015" net="4">
          <![CDATA[AvailableKC]]>
          <graphics count="1">
            <graphic xoff="26.00" yoff="21.00" x="473.00" y="1023.00" id="657016" net="4" show="1" grparent="657025" state="1" pen="0,0,0" brush="255,255,255"/>
          </graphics>
        </attribute>
        <attribute name="ID" id="657017" net="4">
          <![CDATA[44]]>
          <graphics count="1">
            <graphic xoff="25.00" yoff="20.00" x="472.00" y="1022.00" id="657018" net="4" show="0" grparent="657025" state="1" pen="0,0,0" brush="255,255,255"/>
          </graphics>
        </attribute>
        <attribute name="Marking" id="657019" net="4">
          <![CDATA[n_AvailableKC]]>
          <graphics count="1">
            <graphic x="447.00" y="1002.00" id="657020" net="4" show="1" grparent="657025" state="1" pen="0,0,0" brush="255,255,255"/>
          </graphics>
        </attribute>
        <attribute name="Logic" id="657021" net="4">
          <![CDATA[0]]>
          <graphics count="0"/>
        </attribute>
        <attribute name="Comment" id="657022" net="4">
          <![CDATA[]]>
          <graphics count="1">
            <graphic yoff="40.00" x="447.00" y="1042.00" id="657023" net="4" show="0" grparent="657025" state="1" pen="0,0,0" brush="255,255,255"/>
          </graphics>
        </attribute>
        <graphics count="1">
          <graphic x="447.00" y="1002.00" id="657025" net="4" show="1" w="20.00" h="20.00" state="1" pen="0,0,0" brush="255,255,255"/>
        </graphics>
      </node>
      <node id="657717" net="3">
        <attribute name="Name" id="657718" net="3">
          <![CDATA[Tc0]]>
          <graphics count="1">
            <graphic xoff="25.00" yoff="20.00" x="346.00" y="406.00" id="657719" net="3" show="1" grparent="657728" state="1" pen="0,0,0" brush="255,255,255"/>
          </graphics>
        </attribute>
        <attribute name="ID" id="657720" net="3">
          <![CDATA[45]]>
          <graphics count="1">
            <graphic xoff="25.00" yoff="20.00" x="346.00" y="406.00" id="657721" net="3" show="0" grparent="657728" state="1" pen="0,0,0" brush="255,255,255"/>
          </graphics>
        </attribute>
        <attribute name="Marking" id="657722" net="3">
          <![CDATA[0]]>
          <graphics count="1">
            <graphic x="321.00" y="386.00" id="657723" net="3" show="1" grparent="657728" state="1" pen="0,0,0" brush="255,255,255"/>
          </graphics>
        </attribute>
        <attribute name="Logic" id="657724" net="3">
          <![CDATA[0]]>
          <graphics count="0"/>
        </attribute>
        <attribute name="Comment" id="657725" net="3">
          <![CDATA[]]>
          <graphics count="1">
            <graphic yoff="40.00" x="321.00" y="426.00" id="657726" net="3" show="0" grparent="657728" state="1" pen="0,0,0" brush="255,255,255"/>
          </graphics>
        </attribute>
        <graphics count="1">
          <graphic x="321.00" y="386.00" id="657728" net="3" show="1" w="20.00" h="20.00" state="1" pen="0,0,0" brush="255,255,255"/>
        </graphics>
      </node>
      <node id="657736" net="3">
        <attribute name="Name" id="657737" net="3">
          <![CDATA[Tc0Eff]]>
          <graphics count="1">
            <graphic xoff="25.00" yoff="20.00" x="292.00" y="866.00" id="657738" net="3" show="1" grparent="657747" state="1" pen="0,0,0" brush="255,255,255"/>
          </graphics>
        </attribute>
        <attribute name="ID" id="657739" net="3">
          <![CDATA[46]]>
          <graphics count="1">
            <graphic xoff="25.00" yoff="20.00" x="292.00" y="866.00" id="657740" net="3" show="0" grparent="657747" state="1" pen="0,0,0" brush="255,255,255"/>
          </graphics>
        </attribute>
        <attribute name="Marking" id="657741" net="3">
          <![CDATA[0]]>
          <graphics count="1">
            <graphic x="267.00" y="846.00" id="657742" net="3" show="1" grparent="657747" state="1" pen="0,0,0" brush="255,255,255"/>
          </graphics>
        </attribute>
        <attribute name="Logic" id="657743" net="3">
          <![CDATA[0]]>
          <graphics count="0"/>
        </attribute>
        <attribute name="Comment" id="657744" net="3">
          <![CDATA[]]>
          <graphics count="1">
            <graphic yoff="40.00" x="267.00" y="886.00" id="657745" net="3" show="0" grparent="657747" state="1" pen="0,0,0" brush="255,255,255"/>
          </graphics>
        </attribute>
        <graphics count="1">
          <graphic x="267.00" y="846.00" id="657747" net="3" show="1" w="20.00" h="20.00" state="1" pen="0,0,0" brush="255,255,255"/>
        </graphics>
      </node>
      <node id="663224" net="3">
        <attribute name="Name" id="663225" net="3">
          <![CDATA[Tc0ZeroProd]]>
          <graphics count="1">
            <graphic xoff="25.00" yoff="20.00" x="383.00" y="607.00" id="663226" net="3" show="1" grparent="663235" state="1" pen="0,0,0" brush="255,255,255"/>
          </graphics>
        </attribute>
        <attribute name="ID" id="663227" net="3">
          <![CDATA[47]]>
          <graphics count="1">
            <graphic xoff="25.00" yoff="20.00" x="383.00" y="607.00" id="663228" net="3" show="0" grparent="663235" state="1" pen="0,0,0" brush="255,255,255"/>
          </graphics>
        </attribute>
        <attribute name="Marking" id="663229" net="3">
          <![CDATA[0]]>
          <graphics count="1">
            <graphic x="358.00" y="587.00" id="663230" net="3" show="1" grparent="663235" state="1" pen="0,0,0" brush="255,255,255"/>
          </graphics>
        </attribute>
        <attribute name="Logic" id="663231" net="3">
          <![CDATA[0]]>
          <graphics count="0"/>
        </attribute>
        <attribute name="Comment" id="663232" net="3">
          <![CDATA[]]>
          <graphics count="1">
            <graphic yoff="40.00" x="358.00" y="627.00" id="663233" net="3" show="0" grparent="663235" state="1" pen="0,0,0" brush="255,255,255"/>
          </graphics>
        </attribute>
        <graphics count="1">
          <graphic x="358.00" y="587.00" id="663235" net="3" show="1" w="20.00" h="20.00" state="1" pen="0,0,0" brush="255,255,255"/>
        </graphics>
      </node>
      <node id="670146" net="4">
        <attribute name="Name" id="670147" net="4">
          <![CDATA[MHCI]]>
          <graphics count="1">
            <graphic xoff="25.00" yoff="20.00" x="938.00" y="1128.00" id="670148" net="4" show="1" grparent="670157" state="1" pen="0,0,0" brush="255,255,255"/>
          </graphics>
        </attribute>
        <attribute name="ID" id="670149" net="4">
          <![CDATA[48]]>
          <graphics count="1">
            <graphic xoff="25.00" yoff="20.00" x="938.00" y="1128.00" id="670150" net="4" show="0" grparent="670157" state="1" pen="0,0,0" brush="255,255,255"/>
          </graphics>
        </attribute>
        <attribute name="Marking" id="670151" net="4">
          <![CDATA[0]]>
          <graphics count="1">
            <graphic x="913.00" y="1108.00" id="670152" net="4" show="1" grparent="670157" state="1" pen="0,0,0" brush="255,255,255"/>
          </graphics>
        </attribute>
        <attribute name="Logic" id="670153" net="4">
          <![CDATA[0]]>
          <graphics count="0"/>
        </attribute>
        <attribute name="Comment" id="670154" net="4">
          <![CDATA[]]>
          <graphics count="1">
            <graphic yoff="40.00" x="913.00" y="1148.00" id="670155" net="4" show="0" grparent="670157" state="1" pen="0,0,0" brush="255,255,255"/>
          </graphics>
        </attribute>
        <graphics count="1">
          <graphic x="913.00" y="1108.00" id="670157" net="4" show="1" w="20.00" h="20.00" state="1" pen="0,0,0" brush="255,255,255"/>
        </graphics>
      </node>
      <node id="891302" net="3">
        <attribute name="Name" id="891303" net="3">
          <![CDATA[Infected]]>
          <graphics count="1">
            <graphic xoff="25.00" yoff="20.00" x="408.00" y="40.00" id="891304" net="3" show="1" grparent="891313" state="1" pen="0,0,0" brush="255,255,255"/>
          </graphics>
        </attribute>
        <attribute name="ID" id="891305" net="3">
          <![CDATA[49]]>
          <graphics count="1">
            <graphic xoff="25.00" yoff="20.00" x="408.00" y="40.00" id="891306" net="3" show="0" grparent="891313" state="1" pen="0,0,0" brush="255,255,255"/>
          </graphics>
        </attribute>
        <attribute name="Marking" id="891307" net="3">
          <![CDATA[n_Infected]]>
          <graphics count="1">
            <graphic x="383.00" y="20.00" id="891308" net="3" show="1" grparent="891313" state="1" pen="0,0,0" brush="255,255,255"/>
          </graphics>
        </attribute>
        <attribute name="Logic" id="891309" net="3">
          <![CDATA[0]]>
          <graphics count="0"/>
        </attribute>
        <attribute name="Comment" id="891310" net="3">
          <![CDATA[]]>
          <graphics count="1">
            <graphic yoff="40.00" x="383.00" y="60.00" id="891311" net="3" show="0" grparent="891313" state="1" pen="0,0,0" brush="255,255,255"/>
          </graphics>
        </attribute>
        <graphics count="1">
          <graphic x="383.00" y="20.00" id="891313" net="3" show="1" w="20.00" h="20.00" state="1" pen="0,0,0" brush="255,255,255"/>
        </graphics>
      </node>
      <node id="906744" net="3">
        <attribute name="Name" id="906745" net="3">
          <![CDATA[RemoveT]]>
          <graphics count="1">
            <graphic xoff="-4.00" yoff="12.00" x="41.00" y="340.00" id="906746" net="3" show="1" grparent="906755" state="1" pen="0,0,0" brush="255,255,255"/>
          </graphics>
        </attribute>
        <attribute name="ID" id="906747" net="3">
          <![CDATA[50]]>
          <graphics count="1">
            <graphic xoff="25.00" yoff="20.00" x="70.00" y="348.00" id="906748" net="3" show="0" grparent="906755" state="1" pen="0,0,0" brush="255,255,255"/>
          </graphics>
        </attribute>
        <attribute name="Marking" id="906749" net="3">
          <![CDATA[n_RemoveT]]>
          <graphics count="1">
            <graphic x="45.00" y="328.00" id="906750" net="3" show="1" grparent="906755" state="1" pen="0,0,0" brush="255,255,255"/>
          </graphics>
        </attribute>
        <attribute name="Logic" id="906751" net="3">
          <![CDATA[0]]>
          <graphics count="0"/>
        </attribute>
        <attribute name="Comment" id="906752" net="3">
          <![CDATA[]]>
          <graphics count="1">
            <graphic yoff="40.00" x="45.00" y="368.00" id="906753" net="3" show="0" grparent="906755" state="1" pen="0,0,0" brush="255,255,255"/>
          </graphics>
        </attribute>
        <graphics count="1">
          <graphic x="45.00" y="328.00" id="906755" net="3" show="1" w="20.00" h="20.00" state="1" pen="0,0,0" brush="255,255,255"/>
        </graphics>
      </node>
      <node id="960940" net="2">
        <attribute name="Name" id="960941" net="2">
          <![CDATA[RemoveINFg]]>
          <graphics count="1">
            <graphic xoff="25.00" yoff="20.00" x="779.00" y="427.00" id="960942" net="2" show="1" grparent="960951" state="1" pen="0,0,0" brush="255,255,255"/>
          </graphics>
        </attribute>
        <attribute name="ID" id="960943" net="2">
          <![CDATA[51]]>
          <graphics count="1">
            <graphic xoff="25.00" yoff="20.00" x="779.00" y="427.00" id="960944" net="2" show="0" grparent="960951" state="1" pen="0,0,0" brush="255,255,255"/>
          </graphics>
        </attribute>
        <attribute name="Marking" id="960945" net="2">
          <![CDATA[n_RemoveINFg]]>
          <graphics count="1">
            <graphic x="754.00" y="407.00" id="960946" net="2" show="1" grparent="960951" state="1" pen="0,0,0" brush="255,255,255"/>
          </graphics>
        </attribute>
        <attribute name="Logic" id="960947" net="2">
          <![CDATA[0]]>
          <graphics count="0"/>
        </attribute>
        <attribute name="Comment" id="960948" net="2">
          <![CDATA[]]>
          <graphics count="1">
            <graphic yoff="40.00" x="754.00" y="447.00" id="960949" net="2" show="0" grparent="960951" state="1" pen="0,0,0" brush="255,255,255"/>
          </graphics>
        </attribute>
        <graphics count="1">
          <graphic x="754.00" y="407.00" id="960951" net="2" show="1" w="20.00" h="20.00" state="1" pen="0,0,0" brush="255,255,255"/>
        </graphics>
      </node>
      <node id="967266" net="3">
        <attribute name="Name" id="967267" net="3">
          <![CDATA[Tc1]]>
          <graphics count="1">
            <graphic xoff="25.00" yoff="20.00" x="59.00" y="404.00" id="967268" net="3" show="1" grparent="967277" state="1" pen="0,0,0" brush="255,255,255"/>
          </graphics>
        </attribute>
        <attribute name="ID" id="967269" net="3">
          <![CDATA[52]]>
          <graphics count="1">
            <graphic xoff="25.00" yoff="20.00" x="59.00" y="404.00" id="967270" net="3" show="0" grparent="967277" state="1" pen="0,0,0" brush="255,255,255"/>
          </graphics>
        </attribute>
        <attribute name="Marking" id="967271" net="3">
          <![CDATA[0]]>
          <graphics count="1">
            <graphic x="34.00" y="384.00" id="967272" net="3" show="1" grparent="967277" state="1" pen="0,0,0" brush="255,255,255"/>
          </graphics>
        </attribute>
        <attribute name="Logic" id="967273" net="3">
          <![CDATA[0]]>
          <graphics count="0"/>
        </attribute>
        <attribute name="Comment" id="967274" net="3">
          <![CDATA[]]>
          <graphics count="1">
            <graphic yoff="40.00" x="34.00" y="424.00" id="967275" net="3" show="0" grparent="967277" state="1" pen="0,0,0" brush="255,255,255"/>
          </graphics>
        </attribute>
        <graphics count="1">
          <graphic x="34.00" y="384.00" id="967277" net="3" show="1" w="20.00" h="20.00" state="1" pen="0,0,0" brush="255,255,255"/>
        </graphics>
      </node>
      <node id="967336" net="3">
        <attribute name="Name" id="967337" net="3">
          <![CDATA[Tc1ZeroProd]]>
          <graphics count="1">
            <graphic xoff="25.00" yoff="20.00" x="111.00" y="641.00" id="967343" net="3" show="1" grparent="967347" state="1" pen="0,0,0" brush="255,255,255"/>
          </graphics>
        </attribute>
        <attribute name="ID" id="967338" net="3">
          <![CDATA[53]]>
          <graphics count="1">
            <graphic xoff="25.00" yoff="20.00" x="111.00" y="641.00" id="967344" net="3" show="0" grparent="967347" state="1" pen="0,0,0" brush="255,255,255"/>
          </graphics>
        </attribute>
        <attribute name="Marking" id="967339" net="3">
          <![CDATA[0]]>
          <graphics count="1">
            <graphic x="86.00" y="621.00" id="967345" net="3" show="1" grparent="967347" state="1" pen="0,0,0" brush="255,255,255"/>
          </graphics>
        </attribute>
        <attribute name="Logic" id="967340" net="3">
          <![CDATA[0]]>
          <graphics count="0"/>
        </attribute>
        <attribute name="Comment" id="967341" net="3">
          <![CDATA[]]>
          <graphics count="1">
            <graphic yoff="40.00" x="86.00" y="661.00" id="967346" net="3" show="0" grparent="967347" state="1" pen="0,0,0" brush="255,255,255"/>
          </graphics>
        </attribute>
        <graphics count="1">
          <graphic x="86.00" y="621.00" id="967347" net="3" show="1" w="20.00" h="20.00" state="1" pen="0,0,0" brush="255,255,255"/>
        </graphics>
      </node>
      <node id="967383" net="3">
        <attribute name="Name" id="967384" net="3">
          <![CDATA[Tc1Eff]]>
          <graphics count="1">
            <graphic xoff="25.00" yoff="20.00" x="73.00" y="810.00" id="967390" net="3" show="1" grparent="967394" state="1" pen="0,0,0" brush="255,255,255"/>
          </graphics>
        </attribute>
        <attribute name="ID" id="967385" net="3">
          <![CDATA[54]]>
          <graphics count="1">
            <graphic xoff="25.00" yoff="20.00" x="73.00" y="810.00" id="967391" net="3" show="0" grparent="967394" state="1" pen="0,0,0" brush="255,255,255"/>
          </graphics>
        </attribute>
        <attribute name="Marking" id="967386" net="3">
          <![CDATA[0]]>
          <graphics count="1">
            <graphic x="48.00" y="790.00" id="967392" net="3" show="1" grparent="967394" state="1" pen="0,0,0" brush="255,255,255"/>
          </graphics>
        </attribute>
        <attribute name="Logic" id="967387" net="3">
          <![CDATA[0]]>
          <graphics count="0"/>
        </attribute>
        <attribute name="Comment" id="967388" net="3">
          <![CDATA[]]>
          <graphics count="1">
            <graphic yoff="40.00" x="48.00" y="830.00" id="967393" net="3" show="0" grparent="967394" state="1" pen="0,0,0" brush="255,255,255"/>
          </graphics>
        </attribute>
        <graphics count="1">
          <graphic x="48.00" y="790.00" id="967394" net="3" show="1" w="20.00" h="20.00" state="1" pen="0,0,0" brush="255,255,255"/>
        </graphics>
      </node>
      <node id="967594" net="3">
        <attribute name="Name" id="967595" net="3">
          <![CDATA[Tc2]]>
          <graphics count="1">
            <graphic xoff="25.00" yoff="20.00" x="521.00" y="417.00" id="967601" net="3" show="1" grparent="967605" state="1" pen="0,0,0" brush="255,255,255"/>
          </graphics>
        </attribute>
        <attribute name="ID" id="967596" net="3">
          <![CDATA[55]]>
          <graphics count="1">
            <graphic xoff="25.00" yoff="20.00" x="521.00" y="417.00" id="967602" net="3" show="0" grparent="967605" state="1" pen="0,0,0" brush="255,255,255"/>
          </graphics>
        </attribute>
        <attribute name="Marking" id="967597" net="3">
          <![CDATA[0]]>
          <graphics count="1">
            <graphic x="496.00" y="397.00" id="967603" net="3" show="1" grparent="967605" state="1" pen="0,0,0" brush="255,255,255"/>
          </graphics>
        </attribute>
        <attribute name="Logic" id="967598" net="3">
          <![CDATA[0]]>
          <graphics count="0"/>
        </attribute>
        <attribute name="Comment" id="967599" net="3">
          <![CDATA[]]>
          <graphics count="1">
            <graphic yoff="40.00" x="496.00" y="437.00" id="967604" net="3" show="0" grparent="967605" state="1" pen="0,0,0" brush="255,255,255"/>
          </graphics>
        </attribute>
        <graphics count="1">
          <graphic x="496.00" y="397.00" id="967605" net="3" show="1" w="20.00" h="20.00" state="1" pen="0,0,0" brush="255,255,255"/>
        </graphics>
      </node>
      <node id="967685" net="3">
        <attribute name="Name" id="967686" net="3">
          <![CDATA[Tc2ZeroProd]]>
          <graphics count="1">
            <graphic xoff="25.00" yoff="20.00" x="591.00" y="610.00" id="967692" net="3" show="1" grparent="967696" state="1" pen="0,0,0" brush="255,255,255"/>
          </graphics>
        </attribute>
        <attribute name="ID" id="967687" net="3">
          <![CDATA[56]]>
          <graphics count="1">
            <graphic xoff="25.00" yoff="20.00" x="591.00" y="610.00" id="967693" net="3" show="0" grparent="967696" state="1" pen="0,0,0" brush="255,255,255"/>
          </graphics>
        </attribute>
        <attribute name="Marking" id="967688" net="3">
          <![CDATA[0]]>
          <graphics count="1">
            <graphic x="566.00" y="590.00" id="967694" net="3" show="1" grparent="967696" state="1" pen="0,0,0" brush="255,255,255"/>
          </graphics>
        </attribute>
        <attribute name="Logic" id="967689" net="3">
          <![CDATA[0]]>
          <graphics count="0"/>
        </attribute>
        <attribute name="Comment" id="967690" net="3">
          <![CDATA[]]>
          <graphics count="1">
            <graphic yoff="40.00" x="566.00" y="630.00" id="967695" net="3" show="0" grparent="967696" state="1" pen="0,0,0" brush="255,255,255"/>
          </graphics>
        </attribute>
        <graphics count="1">
          <graphic x="566.00" y="590.00" id="967696" net="3" show="1" w="20.00" h="20.00" state="1" pen="0,0,0" brush="255,255,255"/>
        </graphics>
      </node>
      <node id="967776" net="3">
        <attribute name="Name" id="967777" net="3">
          <![CDATA[Tc2Eff]]>
          <graphics count="1">
            <graphic xoff="25.00" yoff="20.00" x="510.00" y="793.00" id="967783" net="3" show="1" grparent="967787" state="1" pen="0,0,0" brush="255,255,255"/>
          </graphics>
        </attribute>
        <attribute name="ID" id="967778" net="3">
          <![CDATA[57]]>
          <graphics count="1">
            <graphic xoff="25.00" yoff="20.00" x="510.00" y="793.00" id="967784" net="3" show="0" grparent="967787" state="1" pen="0,0,0" brush="255,255,255"/>
          </graphics>
        </attribute>
        <attribute name="Marking" id="967779" net="3">
          <![CDATA[0]]>
          <graphics count="1">
            <graphic x="485.00" y="773.00" id="967785" net="3" show="1" grparent="967787" state="1" pen="0,0,0" brush="255,255,255"/>
          </graphics>
        </attribute>
        <attribute name="Logic" id="967780" net="3">
          <![CDATA[0]]>
          <graphics count="0"/>
        </attribute>
        <attribute name="Comment" id="967781" net="3">
          <![CDATA[]]>
          <graphics count="1">
            <graphic yoff="40.00" x="485.00" y="813.00" id="967786" net="3" show="0" grparent="967787" state="1" pen="0,0,0" brush="255,255,255"/>
          </graphics>
        </attribute>
        <graphics count="1">
          <graphic x="485.00" y="773.00" id="967787" net="3" show="1" w="20.00" h="20.00" state="1" pen="0,0,0" brush="255,255,255"/>
        </graphics>
      </node>
      <node id="984431" net="3">
        <attribute name="Name" id="984432" net="3">
          <![CDATA[TcNumber]]>
          <graphics count="1">
            <graphic xoff="25.00" yoff="20.00" x="486.00" y="300.00" id="984433" net="3" show="1" grparent="984442" state="1" pen="0,0,0" brush="255,255,255"/>
          </graphics>
        </attribute>
        <attribute name="ID" id="984434" net="3">
          <![CDATA[58]]>
          <graphics count="1">
            <graphic xoff="25.00" yoff="20.00" x="486.00" y="300.00" id="984435" net="3" show="0" grparent="984442" state="1" pen="0,0,0" brush="255,255,255"/>
          </graphics>
        </attribute>
        <attribute name="Marking" id="984436" net="3">
          <![CDATA[0]]>
          <graphics count="1">
            <graphic x="461.00" y="280.00" id="984437" net="3" show="1" grparent="984442" state="1" pen="0,0,0" brush="255,255,255"/>
          </graphics>
        </attribute>
        <attribute name="Logic" id="984438" net="3">
          <![CDATA[0]]>
          <graphics count="0"/>
        </attribute>
        <attribute name="Comment" id="984439" net="3">
          <![CDATA[]]>
          <graphics count="1">
            <graphic yoff="40.00" x="461.00" y="320.00" id="984440" net="3" show="0" grparent="984442" state="1" pen="0,0,0" brush="255,255,255"/>
          </graphics>
        </attribute>
        <graphics count="1">
          <graphic x="461.00" y="280.00" id="984442" net="3" show="1" w="20.00" h="20.00" state="1" pen="0,0,0" brush="255,255,255"/>
        </graphics>
      </node>
      <node id="1007426" net="5">
        <attribute name="Name" id="1007427" net="5">
          <![CDATA[iNKTTime]]>
          <graphics count="1">
            <graphic xoff="25.00" yoff="20.00" x="1191.00" y="333.00" id="1007428" net="5" show="1" grparent="1007437" state="1" pen="0,0,0" brush="255,255,255"/>
          </graphics>
        </attribute>
        <attribute name="ID" id="1007429" net="5">
          <![CDATA[59]]>
          <graphics count="1">
            <graphic xoff="25.00" yoff="20.00" x="1191.00" y="333.00" id="1007430" net="5" show="0" grparent="1007437" state="1" pen="0,0,0" brush="255,255,255"/>
          </graphics>
        </attribute>
        <attribute name="Marking" id="1007431" net="5">
          <![CDATA[0]]>
          <graphics count="1">
            <graphic x="1166.00" y="313.00" id="1007432" net="5" show="1" grparent="1007437" state="1" pen="0,0,0" brush="255,255,255"/>
          </graphics>
        </attribute>
        <attribute name="Logic" id="1007433" net="5">
          <![CDATA[0]]>
          <graphics count="0"/>
        </attribute>
        <attribute name="Comment" id="1007434" net="5">
          <![CDATA[]]>
          <graphics count="1">
            <graphic yoff="40.00" x="1166.00" y="353.00" id="1007435" net="5" show="0" grparent="1007437" state="1" pen="0,0,0" brush="255,255,255"/>
          </graphics>
        </attribute>
        <graphics count="1">
          <graphic x="1166.00" y="313.00" id="1007437" net="5" show="1" w="20.00" h="20.00" state="4" pen="0,0,0" brush="255,255,255"/>
        </graphics>
      </node>
      <node id="1016129" net="5">
        <attribute name="Name" id="1016130" net="5">
          <![CDATA[iNKTEffStress]]>
          <graphics count="1">
            <graphic xoff="25.00" yoff="20.00" x="1249.00" y="805.00" id="1016131" net="5" show="1" grparent="1016140" state="1" pen="0,0,0" brush="255,255,255"/>
          </graphics>
        </attribute>
        <attribute name="ID" id="1016132" net="5">
          <![CDATA[60]]>
          <graphics count="1">
            <graphic xoff="25.00" yoff="20.00" x="1249.00" y="805.00" id="1016133" net="5" show="0" grparent="1016140" state="1" pen="0,0,0" brush="255,255,255"/>
          </graphics>
        </attribute>
        <attribute name="Marking" id="1016134" net="5">
          <![CDATA[0]]>
          <graphics count="1">
            <graphic x="1224.00" y="785.00" id="1016135" net="5" show="1" grparent="1016140" state="1" pen="0,0,0" brush="255,255,255"/>
          </graphics>
        </attribute>
        <attribute name="Logic" id="1016136" net="5">
          <![CDATA[0]]>
          <graphics count="0"/>
        </attribute>
        <attribute name="Comment" id="1016137" net="5">
          <![CDATA[]]>
          <graphics count="1">
            <graphic yoff="40.00" x="1224.00" y="825.00" id="1016138" net="5" show="0" grparent="1016140" state="1" pen="0,0,0" brush="255,255,255"/>
          </graphics>
        </attribute>
        <graphics count="1">
          <graphic x="1224.00" y="785.00" id="1016140" net="5" show="1" w="20.00" h="20.00" state="1" pen="0,0,0" brush="255,255,255"/>
        </graphics>
      </node>
      <node id="1064118" net="6">
        <attribute name="Name" id="1064119" net="6">
          <![CDATA[RemoveNK]]>
          <graphics count="1">
            <graphic xoff="25.00" yoff="20.00" x="1038.00" y="88.00" id="1064120" net="6" show="1" grparent="1064129" state="1" pen="0,0,0" brush="255,255,255"/>
          </graphics>
        </attribute>
        <attribute name="ID" id="1064121" net="6">
          <![CDATA[61]]>
          <graphics count="1">
            <graphic xoff="25.00" yoff="20.00" x="1038.00" y="88.00" id="1064122" net="6" show="0" grparent="1064129" state="1" pen="0,0,0" brush="255,255,255"/>
          </graphics>
        </attribute>
        <attribute name="Marking" id="1064123" net="6">
          <![CDATA[n_RemoveNK]]>
          <graphics count="1">
            <graphic x="1013.00" y="68.00" id="1064124" net="6" show="1" grparent="1064129" state="1" pen="0,0,0" brush="255,255,255"/>
          </graphics>
        </attribute>
        <attribute name="Logic" id="1064125" net="6">
          <![CDATA[0]]>
          <graphics count="0"/>
        </attribute>
        <attribute name="Comment" id="1064126" net="6">
          <![CDATA[]]>
          <graphics count="1">
            <graphic yoff="40.00" x="1013.00" y="108.00" id="1064127" net="6" show="0" grparent="1064129" state="1" pen="0,0,0" brush="255,255,255"/>
          </graphics>
        </attribute>
        <graphics count="1">
          <graphic x="1013.00" y="68.00" id="1064129" net="6" show="1" w="20.00" h="20.00" state="4" pen="0,0,0" brush="255,255,255"/>
        </graphics>
      </node>
      <node id="1091729" net="2">
        <attribute name="Name" id="1091730" net="2">
          <![CDATA[RemoveIL12]]>
          <graphics count="1">
            <graphic xoff="25.00" yoff="20.00" x="1262.00" y="447.00" id="1091736" net="2" show="1" grparent="1091740" state="1" pen="0,0,0" brush="255,255,255"/>
          </graphics>
        </attribute>
        <attribute name="ID" id="1091731" net="2">
          <![CDATA[62]]>
          <graphics count="1">
            <graphic xoff="25.00" yoff="20.00" x="1262.00" y="447.00" id="1091737" net="2" show="0" grparent="1091740" state="1" pen="0,0,0" brush="255,255,255"/>
          </graphics>
        </attribute>
        <attribute name="Marking" id="1091732" net="2">
          <![CDATA[n_RemoveIL12]]>
          <graphics count="1">
            <graphic x="1237.00" y="427.00" id="1091738" net="2" show="1" grparent="1091740" state="1" pen="0,0,0" brush="255,255,255"/>
          </graphics>
        </attribute>
        <attribute name="Logic" id="1091733" net="2">
          <![CDATA[0]]>
          <graphics count="0"/>
        </attribute>
        <attribute name="Comment" id="1091734" net="2">
          <![CDATA[]]>
          <graphics count="1">
            <graphic yoff="40.00" x="1237.00" y="467.00" id="1091739" net="2" show="0" grparent="1091740" state="1" pen="0,0,0" brush="255,255,255"/>
          </graphics>
        </attribute>
        <graphics count="1">
          <graphic x="1237.00" y="427.00" id="1091740" net="2" show="1" w="20.00" h="20.00" state="1" pen="0,0,0" brush="255,255,255"/>
        </graphics>
      </node>
      <node id="1133194" net="6">
        <attribute name="Name" id="1133195" net="6">
          <![CDATA[NKIL10]]>
          <graphics count="1">
            <graphic xoff="25.00" yoff="20.00" x="256.00" y="251.00" id="1133201" net="6" show="1" grparent="1133205" state="1" pen="0,0,0" brush="255,255,255"/>
          </graphics>
        </attribute>
        <attribute name="ID" id="1133196" net="6">
          <![CDATA[63]]>
          <graphics count="1">
            <graphic xoff="25.00" yoff="20.00" x="256.00" y="251.00" id="1133202" net="6" show="0" grparent="1133205" state="1" pen="0,0,0" brush="255,255,255"/>
          </graphics>
        </attribute>
        <attribute name="Marking" id="1133197" net="6">
          <![CDATA[0]]>
          <graphics count="1">
            <graphic x="231.00" y="231.00" id="1133203" net="6" show="1" grparent="1133205" state="1" pen="0,0,0" brush="255,255,255"/>
          </graphics>
        </attribute>
        <attribute name="Logic" id="1133198" net="6">
          <![CDATA[0]]>
          <graphics count="0"/>
        </attribute>
        <attribute name="Comment" id="1133199" net="6">
          <![CDATA[]]>
          <graphics count="1">
            <graphic yoff="40.00" x="231.00" y="271.00" id="1133204" net="6" show="0" grparent="1133205" state="1" pen="0,0,0" brush="255,255,255"/>
          </graphics>
        </attribute>
        <graphics count="1">
          <graphic x="231.00" y="231.00" id="1133205" net="6" show="1" w="20.00" h="20.00" state="4" pen="0,0,0" brush="255,255,255"/>
        </graphics>
      </node>
      <node id="1152833" net="2">
        <attribute name="Name" id="1152834" net="2">
          <![CDATA[RemoveIL10]]>
          <graphics count="1">
            <graphic xoff="25.00" yoff="20.00" x="104.00" y="253.00" id="1152835" net="2" show="1" grparent="1152844" state="1" pen="0,0,0" brush="255,255,255"/>
          </graphics>
        </attribute>
        <attribute name="ID" id="1152836" net="2">
          <![CDATA[64]]>
          <graphics count="1">
            <graphic xoff="25.00" yoff="20.00" x="104.00" y="253.00" id="1152837" net="2" show="0" grparent="1152844" state="1" pen="0,0,0" brush="255,255,255"/>
          </graphics>
        </attribute>
        <attribute name="Marking" id="1152838" net="2">
          <![CDATA[n_RemoveIL10]]>
          <graphics count="1">
            <graphic x="79.00" y="233.00" id="1152839" net="2" show="1" grparent="1152844" state="1" pen="0,0,0" brush="255,255,255"/>
          </graphics>
        </attribute>
        <attribute name="Logic" id="1152840" net="2">
          <![CDATA[0]]>
          <graphics count="0"/>
        </attribute>
        <attribute name="Comment" id="1152841" net="2">
          <![CDATA[]]>
          <graphics count="1">
            <graphic yoff="40.00" x="79.00" y="273.00" id="1152842" net="2" show="0" grparent="1152844" state="1" pen="0,0,0" brush="255,255,255"/>
          </graphics>
        </attribute>
        <graphics count="1">
          <graphic x="79.00" y="233.00" id="1152844" net="2" show="1" w="20.00" h="20.00" state="1" pen="0,0,0" brush="255,255,255"/>
        </graphics>
      </node>
      <node id="1152927" net="2">
        <attribute name="Name" id="1152928" net="2">
          <![CDATA[EnvTime]]>
          <graphics count="1">
            <graphic xoff="25.00" yoff="20.00" x="1068.00" y="1042.00" id="1152929" net="2" show="1" grparent="1152938" state="1" pen="0,0,0" brush="255,255,255"/>
          </graphics>
        </attribute>
        <attribute name="ID" id="1152930" net="2">
          <![CDATA[65]]>
          <graphics count="1">
            <graphic xoff="25.00" yoff="20.00" x="1068.00" y="1042.00" id="1152931" net="2" show="0" grparent="1152938" state="1" pen="0,0,0" brush="255,255,255"/>
          </graphics>
        </attribute>
        <attribute name="Marking" id="1152932" net="2">
          <![CDATA[0]]>
          <graphics count="1">
            <graphic x="1043.00" y="1022.00" id="1152933" net="2" show="1" grparent="1152938" state="1" pen="0,0,0" brush="255,255,255"/>
          </graphics>
        </attribute>
        <attribute name="Logic" id="1152934" net="2">
          <![CDATA[0]]>
          <graphics count="0"/>
        </attribute>
        <attribute name="Comment" id="1152935" net="2">
          <![CDATA[]]>
          <graphics count="1">
            <graphic yoff="40.00" x="1043.00" y="1062.00" id="1152936" net="2" show="0" grparent="1152938" state="1" pen="0,0,0" brush="255,255,255"/>
          </graphics>
        </attribute>
        <graphics count="1">
          <graphic x="1043.00" y="1022.00" id="1152938" net="2" show="1" w="20.00" h="20.00" state="1" pen="0,0,0" brush="255,255,255"/>
        </graphics>
      </node>
      <node id="1219785" net="5">
        <attribute name="Name" id="1219786" net="5">
          <![CDATA[PreventActivation]]>
          <graphics count="1">
            <graphic xoff="25.00" yoff="20.00" x="1519.00" y="668.00" id="1219787" net="5" show="1" grparent="1219796" state="1" pen="0,0,0" brush="255,255,255"/>
          </graphics>
        </attribute>
        <attribute name="ID" id="1219788" net="5">
          <![CDATA[66]]>
          <graphics count="1">
            <graphic xoff="25.00" yoff="20.00" x="1519.00" y="668.00" id="1219789" net="5" show="0" grparent="1219796" state="1" pen="0,0,0" brush="255,255,255"/>
          </graphics>
        </attribute>
        <attribute name="Marking" id="1219790" net="5">
          <![CDATA[0]]>
          <graphics count="1">
            <graphic x="1494.00" y="648.00" id="1219791" net="5" show="1" grparent="1219796" state="1" pen="0,0,0" brush="255,255,255"/>
          </graphics>
        </attribute>
        <attribute name="Logic" id="1219792" net="5">
          <![CDATA[0]]>
          <graphics count="0"/>
        </attribute>
        <attribute name="Comment" id="1219793" net="5">
          <![CDATA[]]>
          <graphics count="1">
            <graphic yoff="40.00" x="1494.00" y="688.00" id="1219794" net="5" show="0" grparent="1219796" state="1" pen="0,0,0" brush="255,255,255"/>
          </graphics>
        </attribute>
        <graphics count="1">
          <graphic x="1494.00" y="648.00" id="1219796" net="5" show="1" w="20.00" h="20.00" state="1" pen="0,0,0" brush="255,255,255"/>
        </graphics>
      </node>
      <node id="1219828" net="5">
        <attribute name="Name" id="1219829" net="5">
          <![CDATA[PreventActivationToken]]>
          <graphics count="1">
            <graphic xoff="25.00" yoff="20.00" x="1657.00" y="542.00" id="1219830" net="5" show="1" grparent="1219839" state="1" pen="0,0,0" brush="255,255,255"/>
          </graphics>
        </attribute>
        <attribute name="ID" id="1219831" net="5">
          <![CDATA[67]]>
          <graphics count="1">
            <graphic xoff="25.00" yoff="20.00" x="1657.00" y="542.00" id="1219832" net="5" show="0" grparent="1219839" state="1" pen="0,0,0" brush="255,255,255"/>
          </graphics>
        </attribute>
        <attribute name="Marking" id="1219833" net="5">
          <![CDATA[n_PreventActivationToken]]>
          <graphics count="1">
            <graphic x="1632.00" y="522.00" id="1219834" net="5" show="1" grparent="1219839" state="1" pen="0,0,0" brush="255,255,255"/>
          </graphics>
        </attribute>
        <attribute name="Logic" id="1219835" net="5">
          <![CDATA[0]]>
          <graphics count="0"/>
        </attribute>
        <attribute name="Comment" id="1219836" net="5">
          <![CDATA[]]>
          <graphics count="1">
            <graphic yoff="40.00" x="1632.00" y="562.00" id="1219837" net="5" show="0" grparent="1219839" state="1" pen="0,0,0" brush="255,255,255"/>
          </graphics>
        </attribute>
        <graphics count="1">
          <graphic x="1632.00" y="522.00" id="1219839" net="5" show="1" w="20.00" h="20.00" state="1" pen="0,0,0" brush="255,255,255"/>
        </graphics>
      </node>
      <node id="1242636" net="2">
        <attribute name="Name" id="1242637" net="2">
          <![CDATA[RemoveIL10Token]]>
          <graphics count="1">
            <graphic xoff="25.00" yoff="20.00" x="131.00" y="158.00" id="1242638" net="2" show="1" grparent="1242647" state="1" pen="0,0,0" brush="255,255,255"/>
          </graphics>
        </attribute>
        <attribute name="ID" id="1242639" net="2">
          <![CDATA[68]]>
          <graphics count="1">
            <graphic xoff="25.00" yoff="20.00" x="131.00" y="158.00" id="1242640" net="2" show="0" grparent="1242647" state="1" pen="0,0,0" brush="255,255,255"/>
          </graphics>
        </attribute>
        <attribute name="Marking" id="1242641" net="2">
          <![CDATA[n_RemoveIL10Token]]>
          <graphics count="1">
            <graphic x="106.00" y="138.00" id="1242642" net="2" show="1" grparent="1242647" state="1" pen="0,0,0" brush="255,255,255"/>
          </graphics>
        </attribute>
        <attribute name="Logic" id="1242643" net="2">
          <![CDATA[0]]>
          <graphics count="0"/>
        </attribute>
        <attribute name="Comment" id="1242644" net="2">
          <![CDATA[]]>
          <graphics count="1">
            <graphic yoff="40.00" x="106.00" y="178.00" id="1242645" net="2" show="0" grparent="1242647" state="1" pen="0,0,0" brush="255,255,255"/>
          </graphics>
        </attribute>
        <graphics count="1">
          <graphic x="106.00" y="138.00" id="1242647" net="2" show="1" w="20.00" h="20.00" state="1" pen="0,0,0" brush="255,255,255"/>
        </graphics>
      </node>
      <node id="1261456" net="6">
        <attribute name="Name" id="1261457" net="6">
          <![CDATA[NKTime]]>
          <graphics count="1">
            <graphic xoff="25.00" yoff="20.00" x="1004.00" y="277.00" id="1261458" net="6" show="1" grparent="1261467" state="1" pen="0,0,0" brush="255,255,255"/>
          </graphics>
        </attribute>
        <attribute name="ID" id="1261459" net="6">
          <![CDATA[69]]>
          <graphics count="1">
            <graphic xoff="25.00" yoff="20.00" x="1004.00" y="277.00" id="1261460" net="6" show="0" grparent="1261467" state="1" pen="0,0,0" brush="255,255,255"/>
          </graphics>
        </attribute>
        <attribute name="Marking" id="1261461" net="6">
          <![CDATA[0]]>
          <graphics count="1">
            <graphic x="979.00" y="257.00" id="1261462" net="6" show="1" grparent="1261467" state="1" pen="0,0,0" brush="255,255,255"/>
          </graphics>
        </attribute>
        <attribute name="Logic" id="1261463" net="6">
          <![CDATA[0]]>
          <graphics count="0"/>
        </attribute>
        <attribute name="Comment" id="1261464" net="6">
          <![CDATA[]]>
          <graphics count="1">
            <graphic yoff="40.00" x="979.00" y="297.00" id="1261465" net="6" show="0" grparent="1261467" state="1" pen="0,0,0" brush="255,255,255"/>
          </graphics>
        </attribute>
        <graphics count="1">
          <graphic x="979.00" y="257.00" id="1261467" net="6" show="1" w="20.00" h="20.00" state="4" pen="0,0,0" brush="255,255,255"/>
        </graphics>
      </node>
      <node id="1273875" net="2">
        <attribute name="Name" id="1273876" net="2">
          <![CDATA[KC_NO_IL10]]>
          <graphics count="1">
            <graphic xoff="25.00" yoff="20.00" x="95.00" y="895.00" id="1273877" net="2" show="1" grparent="1273886" state="1" pen="0,0,0" brush="255,255,255"/>
          </graphics>
        </attribute>
        <attribute name="ID" id="1273878" net="2">
          <![CDATA[70]]>
          <graphics count="1">
            <graphic xoff="25.00" yoff="20.00" x="95.00" y="895.00" id="1273879" net="2" show="0" grparent="1273886" state="1" pen="0,0,0" brush="255,255,255"/>
          </graphics>
        </attribute>
        <attribute name="Marking" id="1273880" net="2">
          <![CDATA[n_KC_NO_IL10]]>
          <graphics count="1">
            <graphic x="70.00" y="875.00" id="1273881" net="2" show="1" grparent="1273886" state="1" pen="0,0,0" brush="255,255,255"/>
          </graphics>
        </attribute>
        <attribute name="Logic" id="1273882" net="2">
          <![CDATA[0]]>
          <graphics count="0"/>
        </attribute>
        <attribute name="Comment" id="1273883" net="2">
          <![CDATA[//old name:KC-NO-IL10]]>
          <graphics count="1">
            <graphic yoff="40.00" x="70.00" y="915.00" id="1273884" net="2" show="0" grparent="1273886" state="1" pen="0,0,0" brush="255,255,255"/>
          </graphics>
        </attribute>
        <graphics count="1">
          <graphic x="70.00" y="875.00" id="1273886" net="2" show="1" w="20.00" h="20.00" state="1" pen="0,0,0" brush="255,255,255"/>
        </graphics>
      </node>
      <node id="1273894" net="2">
        <attribute name="Name" id="1273895" net="2">
          <![CDATA[Mono_NO_IL10]]>
          <graphics count="1">
            <graphic xoff="25.00" yoff="20.00" x="106.00" y="965.00" id="1273896" net="2" show="1" grparent="1273905" state="1" pen="0,0,0" brush="255,255,255"/>
          </graphics>
        </attribute>
        <attribute name="ID" id="1273897" net="2">
          <![CDATA[71]]>
          <graphics count="1">
            <graphic xoff="25.00" yoff="20.00" x="106.00" y="965.00" id="1273898" net="2" show="0" grparent="1273905" state="1" pen="0,0,0" brush="255,255,255"/>
          </graphics>
        </attribute>
        <attribute name="Marking" id="1273899" net="2">
          <![CDATA[n_Mono_NO_IL10]]>
          <graphics count="1">
            <graphic x="81.00" y="945.00" id="1273900" net="2" show="1" grparent="1273905" state="1" pen="0,0,0" brush="255,255,255"/>
          </graphics>
        </attribute>
        <attribute name="Logic" id="1273901" net="2">
          <![CDATA[0]]>
          <graphics count="0"/>
        </attribute>
        <attribute name="Comment" id="1273902" net="2">
          <![CDATA[//old name:Mono-NO-IL10]]>
          <graphics count="1">
            <graphic yoff="40.00" x="81.00" y="985.00" id="1273903" net="2" show="0" grparent="1273905" state="1" pen="0,0,0" brush="255,255,255"/>
          </graphics>
        </attribute>
        <graphics count="1">
          <graphic x="81.00" y="945.00" id="1273905" net="2" show="1" w="20.00" h="20.00" state="1" pen="0,0,0" brush="255,255,255"/>
        </graphics>
      </node>
      <node id="1275984" net="6">
        <attribute name="Name" id="1275985" net="6">
          <![CDATA[NO_NKEvol]]>
          <graphics count="1">
            <graphic xoff="25.00" yoff="20.00" x="910.00" y="456.00" id="1275986" net="6" show="1" grparent="1275995" state="1" pen="0,0,0" brush="255,255,255"/>
          </graphics>
        </attribute>
        <attribute name="ID" id="1275987" net="6">
          <![CDATA[72]]>
          <graphics count="1">
            <graphic xoff="25.00" yoff="20.00" x="910.00" y="456.00" id="1275988" net="6" show="0" grparent="1275995" state="1" pen="0,0,0" brush="255,255,255"/>
          </graphics>
        </attribute>
        <attribute name="Marking" id="1275989" net="6">
          <![CDATA[n_NO_NKEvol]]>
          <graphics count="1">
            <graphic x="885.00" y="436.00" id="1275990" net="6" show="1" grparent="1275995" state="1" pen="0,0,0" brush="255,255,255"/>
          </graphics>
        </attribute>
        <attribute name="Logic" id="1275991" net="6">
          <![CDATA[0]]>
          <graphics count="0"/>
        </attribute>
        <attribute name="Comment" id="1275992" net="6">
          <![CDATA[//old name:NO-NKEvol]]>
          <graphics count="1">
            <graphic yoff="40.00" x="885.00" y="476.00" id="1275993" net="6" show="0" grparent="1275995" state="1" pen="0,0,0" brush="255,255,255"/>
          </graphics>
        </attribute>
        <graphics count="1">
          <graphic x="885.00" y="436.00" id="1275995" net="6" show="1" w="20.00" h="20.00" state="1" pen="0,0,0" brush="255,255,255"/>
        </graphics>
      </node>
    </nodeclass>
    <nodeclass count="173" name="Transition">
      <node id="234896" net="1">
        <attribute name="Name" id="234897" net="1">
          <![CDATA[Th0_to_Th2]]>
          <graphics count="3">
            <graphic xoff="5.00" yoff="17.00" x="905.00" y="977.00" id="234898" net="1" show="1" grparent="234906" state="1" pen="0,0,0" brush="255,255,255"/>
            <graphic xoff="25.00" yoff="20.00" x="139.00" y="313.00" id="244229" net="2" show="1" grparent="244228" state="1" pen="0,0,0" brush="255,255,255"/>
            <graphic xoff="25.00" yoff="20.00" x="969.00" y="338.00" id="244412" net="3" show="1" grparent="244411" state="1" pen="0,0,0" brush="255,255,255"/>
          </graphics>
        </attribute>
        <attribute name="ID" id="234899" net="1">
          <![CDATA[0]]>
          <graphics count="3">
            <graphic xoff="5.00" yoff="17.00" x="905.00" y="977.00" id="234900" net="1" show="0" grparent="234906" state="1" pen="0,0,0" brush="255,255,255"/>
            <graphic xoff="25.00" yoff="20.00" x="139.00" y="313.00" id="244230" net="2" show="0" grparent="244228" state="1" pen="0,0,0" brush="255,255,255"/>
            <graphic xoff="25.00" yoff="20.00" x="969.00" y="338.00" id="244413" net="3" show="0" grparent="244411" state="1" pen="0,0,0" brush="255,255,255"/>
          </graphics>
        </attribute>
        <attribute name="Logic" id="234901" net="1">
          <![CDATA[0]]>
          <graphics count="0"/>
        </attribute>
        <attribute name="Comment" id="234902" net="1">
          <![CDATA[//old name:Th0-to-Th2]]>
          <graphics count="3">
            <graphic xoff="20.00" yoff="-3.00" x="920.00" y="957.00" id="234903" net="1" show="0" grparent="234906" state="1" pen="0,0,0" brush="255,255,255"/>
            <graphic xoff="40.00" x="154.00" y="293.00" id="244231" net="2" show="0" grparent="244228" state="1" pen="0,0,0" brush="255,255,255"/>
            <graphic xoff="40.00" x="984.00" y="318.00" id="244414" net="3" show="0" grparent="244411" state="1" pen="0,0,0" brush="255,255,255"/>
          </graphics>
        </attribute>
        <attribute name="FunctionList" type="ColList" id="234904" net="1">
          <colList row_count="3" col_count="2" active_row="2" active_col="0">
            <colList_head>
              <colList_colLabel>
                <![CDATA[Function set]]>
              </colList_colLabel>
              <colList_colLabel>
                <![CDATA[Function]]>
              </colList_colLabel>
            </colList_head>
            <colList_body>
              <colList_row nr="0">
                <colList_col nr="0">
                  <![CDATA[Main]]>
                </colList_col>
                <colList_col nr="1">
                  <![CDATA[TCellDiff*IL4Effectiveness*IL4]]>
                </colList_col>
              </colList_row>
              <colList_row nr="1">
                <colList_col nr="0">
                  <![CDATA[IL10Time]]>
                </colList_col>
                <colList_col nr="1">
                  <![CDATA[TCellDiff*IL4Effectiveness*IL4]]>
                </colList_col>
              </colList_row>
              <colList_row nr="2">
                <colList_col nr="0">
                  <![CDATA[IL10INFg]]>
                </colList_col>
                <colList_col nr="1">
                  <![CDATA[TCellDiff*IL4Effectiveness*IL4]]>
                </colList_col>
              </colList_row>
            </colList_body>
          </colList>
          <graphics count="3">
            <graphic xoff="-20.00" yoff="27.00" x="880.00" y="987.00" id="234905" net="1" show="0" grparent="234906" state="1" pen="0,0,0" brush="255,255,255"/>
            <graphic yoff="30.00" x="114.00" y="323.00" id="244232" net="2" show="0" grparent="244228" state="1" pen="0,0,0" brush="255,255,255"/>
            <graphic yoff="30.00" x="944.00" y="348.00" id="244415" net="3" show="0" grparent="244411" state="1" pen="0,0,0" brush="255,255,255"/>
          </graphics>
        </attribute>
        <graphics count="3">
          <graphic x="900.00" y="960.00" id="234906" net="1" show="1" w="20.00" h="20.00" state="4" pen="0,0,0" brush="255,255,255"/>
          <graphic x="114.00" y="293.00" id="244228" net="2" show="1" w="20.00" h="20.00" state="8" pen="0,0,0" brush="255,255,255"/>
          <graphic x="944.00" y="318.00" id="244411" net="3" show="1" w="20.00" h="20.00" state="8" pen="0,0,0" brush="255,255,255"/>
        </graphics>
      </node>
      <node id="234907" net="1">
        <attribute name="Name" id="234908" net="1">
          <![CDATA[Th0_to_Th1]]>
          <graphics count="3">
            <graphic xoff="5.00" yoff="17.00" x="905.00" y="1217.00" id="234909" net="1" show="1" grparent="234917" state="1" pen="0,0,0" brush="255,255,255"/>
            <graphic xoff="25.00" yoff="20.00" x="532.00" y="444.00" id="244269" net="2" show="1" grparent="244268" state="1" pen="0,0,0" brush="255,255,255"/>
            <graphic xoff="25.00" yoff="20.00" x="1189.00" y="338.00" id="244420" net="3" show="1" grparent="244419" state="1" pen="0,0,0" brush="255,255,255"/>
          </graphics>
        </attribute>
        <attribute name="ID" id="234910" net="1">
          <![CDATA[1]]>
          <graphics count="3">
            <graphic xoff="5.00" yoff="17.00" x="905.00" y="1217.00" id="234911" net="1" show="0" grparent="234917" state="1" pen="0,0,0" brush="255,255,255"/>
            <graphic xoff="25.00" yoff="20.00" x="532.00" y="444.00" id="244270" net="2" show="0" grparent="244268" state="1" pen="0,0,0" brush="255,255,255"/>
            <graphic xoff="25.00" yoff="20.00" x="1189.00" y="338.00" id="244421" net="3" show="0" grparent="244419" state="1" pen="0,0,0" brush="255,255,255"/>
          </graphics>
        </attribute>
        <attribute name="Logic" id="234912" net="1">
          <![CDATA[0]]>
          <graphics count="0"/>
        </attribute>
        <attribute name="Comment" id="234913" net="1">
          <![CDATA[//old name:Th0-to-Th1]]>
          <graphics count="3">
            <graphic xoff="20.00" yoff="-3.00" x="920.00" y="1197.00" id="234914" net="1" show="0" grparent="234917" state="1" pen="0,0,0" brush="255,255,255"/>
            <graphic xoff="40.00" x="547.00" y="424.00" id="244271" net="2" show="0" grparent="244268" state="1" pen="0,0,0" brush="255,255,255"/>
            <graphic xoff="40.00" x="1204.00" y="318.00" id="244422" net="3" show="0" grparent="244419" state="1" pen="0,0,0" brush="255,255,255"/>
          </graphics>
        </attribute>
        <attribute name="FunctionList" type="ColList" id="234915" net="1">
          <colList row_count="3" col_count="2" active_row="2" active_col="0">
            <colList_head>
              <colList_colLabel>
                <![CDATA[Function set]]>
              </colList_colLabel>
              <colList_colLabel>
                <![CDATA[Function]]>
              </colList_colLabel>
            </colList_head>
            <colList_body>
              <colList_row nr="0">
                <colList_col nr="0">
                  <![CDATA[Main]]>
                </colList_col>
                <colList_col nr="1">
                  <![CDATA[TCellDiff*INFgEffectiveness*INFg]]>
                </colList_col>
              </colList_row>
              <colList_row nr="1">
                <colList_col nr="0">
                  <![CDATA[IL10Time]]>
                </colList_col>
                <colList_col nr="1">
                  <![CDATA[TCellDiff*INFgEffectiveness*INFg]]>
                </colList_col>
              </colList_row>
              <colList_row nr="2">
                <colList_col nr="0">
                  <![CDATA[IL10INFg]]>
                </colList_col>
                <colList_col nr="1">
                  <![CDATA[TCellDiff*INFgEffectiveness*INFg]]>
                </colList_col>
              </colList_row>
            </colList_body>
          </colList>
          <graphics count="3">
            <graphic xoff="-20.00" yoff="27.00" x="880.00" y="1227.00" id="234916" net="1" show="0" grparent="234917" state="1" pen="0,0,0" brush="255,255,255"/>
            <graphic yoff="30.00" x="507.00" y="454.00" id="244272" net="2" show="0" grparent="244268" state="1" pen="0,0,0" brush="255,255,255"/>
            <graphic yoff="30.00" x="1164.00" y="348.00" id="244423" net="3" show="0" grparent="244419" state="1" pen="0,0,0" brush="255,255,255"/>
          </graphics>
        </attribute>
        <graphics count="3">
          <graphic x="900.00" y="1200.00" id="234917" net="1" show="1" w="20.00" h="20.00" state="4" pen="0,0,0" brush="255,255,255"/>
          <graphic x="507.00" y="424.00" id="244268" net="2" show="1" w="20.00" h="20.00" state="8" pen="0,0,0" brush="255,255,255"/>
          <graphic x="1164.00" y="318.00" id="244419" net="3" show="1" w="20.00" h="20.00" state="8" pen="0,0,0" brush="255,255,255"/>
        </graphics>
      </node>
      <node id="234965" net="1">
        <attribute name="Name" id="234966" net="1">
          <![CDATA[Th2_Act]]>
          <graphics count="3">
            <graphic xoff="25.00" yoff="20.00" x="485.00" y="560.00" id="234967" net="1" show="1" grparent="234975" state="1" pen="0,0,0" brush="255,255,255"/>
            <graphic xoff="25.00" yoff="20.00" x="846.00" y="495.00" id="244506" net="3" show="1" grparent="244505" state="1" pen="0,0,0" brush="255,255,255"/>
            <graphic xoff="25.00" yoff="20.00" x="337.00" y="1161.00" id="244702" net="4" show="1" grparent="244701" state="1" pen="0,0,0" brush="255,255,255"/>
          </graphics>
        </attribute>
        <attribute name="ID" id="234968" net="1">
          <![CDATA[2]]>
          <graphics count="3">
            <graphic xoff="25.00" yoff="20.00" x="485.00" y="560.00" id="234969" net="1" show="0" grparent="234975" state="1" pen="0,0,0" brush="255,255,255"/>
            <graphic xoff="25.00" yoff="20.00" x="846.00" y="495.00" id="244507" net="3" show="0" grparent="244505" state="1" pen="0,0,0" brush="255,255,255"/>
            <graphic xoff="25.00" yoff="20.00" x="337.00" y="1161.00" id="244703" net="4" show="0" grparent="244701" state="1" pen="0,0,0" brush="255,255,255"/>
          </graphics>
        </attribute>
        <attribute name="Logic" id="234970" net="1">
          <![CDATA[0]]>
          <graphics count="0"/>
        </attribute>
        <attribute name="Comment" id="234971" net="1">
          <![CDATA[//old name:Th2-Act]]>
          <graphics count="3">
            <graphic xoff="40.00" x="500.00" y="540.00" id="234972" net="1" show="0" grparent="234975" state="1" pen="0,0,0" brush="255,255,255"/>
            <graphic xoff="40.00" x="861.00" y="475.00" id="244508" net="3" show="0" grparent="244505" state="1" pen="0,0,0" brush="255,255,255"/>
            <graphic xoff="40.00" x="352.00" y="1141.00" id="244704" net="4" show="0" grparent="244701" state="1" pen="0,0,0" brush="255,255,255"/>
          </graphics>
        </attribute>
        <attribute name="FunctionList" type="ColList" id="234973" net="1">
          <colList row_count="3" col_count="2" active_row="2" active_col="0">
            <colList_head>
              <colList_colLabel>
                <![CDATA[Function set]]>
              </colList_colLabel>
              <colList_colLabel>
                <![CDATA[Function]]>
              </colList_colLabel>
            </colList_head>
            <colList_body>
              <colList_row nr="0">
                <colList_col nr="0">
                  <![CDATA[Main]]>
                </colList_col>
                <colList_col nr="1">
                  <![CDATA[TCellAct*Th2*MHCII]]>
                </colList_col>
              </colList_row>
              <colList_row nr="1">
                <colList_col nr="0">
                  <![CDATA[IL10Time]]>
                </colList_col>
                <colList_col nr="1">
                  <![CDATA[TCellAct*Th2*MHCII]]>
                </colList_col>
              </colList_row>
              <colList_row nr="2">
                <colList_col nr="0">
                  <![CDATA[IL10INFg]]>
                </colList_col>
                <colList_col nr="1">
                  <![CDATA[TCellAct*Th2*MHCII]]>
                </colList_col>
              </colList_row>
            </colList_body>
          </colList>
          <graphics count="3">
            <graphic yoff="30.00" x="460.00" y="570.00" id="234974" net="1" show="0" grparent="234975" state="1" pen="0,0,0" brush="255,255,255"/>
            <graphic yoff="30.00" x="821.00" y="505.00" id="244509" net="3" show="0" grparent="244505" state="1" pen="0,0,0" brush="255,255,255"/>
            <graphic yoff="30.00" x="312.00" y="1171.00" id="244705" net="4" show="0" grparent="244701" state="1" pen="0,0,0" brush="255,255,255"/>
          </graphics>
        </attribute>
        <graphics count="3">
          <graphic x="460.00" y="540.00" id="234975" net="1" show="1" w="20.00" h="20.00" state="4" pen="0,0,0" brush="255,255,255"/>
          <graphic x="821.00" y="475.00" id="244505" net="3" show="1" w="20.00" h="20.00" state="8" pen="0,0,0" brush="255,255,255"/>
          <graphic x="312.00" y="1141.00" id="244701" net="4" show="1" w="20.00" h="20.00" state="8" pen="0,0,0" brush="255,255,255"/>
        </graphics>
      </node>
      <node id="234976" net="1">
        <attribute name="Name" id="234977" net="1">
          <![CDATA[Th0_Act]]>
          <graphics count="3">
            <graphic xoff="25.00" yoff="20.00" x="545.00" y="560.00" id="234978" net="1" show="1" grparent="234986" state="1" pen="0,0,0" brush="255,255,255"/>
            <graphic xoff="25.00" yoff="20.00" x="1065.00" y="490.00" id="244428" net="3" show="1" grparent="244427" state="1" pen="0,0,0" brush="255,255,255"/>
            <graphic xoff="25.00" yoff="20.00" x="341.00" y="1101.00" id="244710" net="4" show="1" grparent="244709" state="1" pen="0,0,0" brush="255,255,255"/>
          </graphics>
        </attribute>
        <attribute name="ID" id="234979" net="1">
          <![CDATA[3]]>
          <graphics count="3">
            <graphic xoff="25.00" yoff="20.00" x="545.00" y="560.00" id="234980" net="1" show="0" grparent="234986" state="1" pen="0,0,0" brush="255,255,255"/>
            <graphic xoff="25.00" yoff="20.00" x="1065.00" y="490.00" id="244429" net="3" show="0" grparent="244427" state="1" pen="0,0,0" brush="255,255,255"/>
            <graphic xoff="25.00" yoff="20.00" x="341.00" y="1101.00" id="244711" net="4" show="0" grparent="244709" state="1" pen="0,0,0" brush="255,255,255"/>
          </graphics>
        </attribute>
        <attribute name="Logic" id="234981" net="1">
          <![CDATA[0]]>
          <graphics count="0"/>
        </attribute>
        <attribute name="Comment" id="234982" net="1">
          <![CDATA[//old name:Th0-Act]]>
          <graphics count="3">
            <graphic xoff="40.00" x="560.00" y="540.00" id="234983" net="1" show="0" grparent="234986" state="1" pen="0,0,0" brush="255,255,255"/>
            <graphic xoff="40.00" x="1080.00" y="470.00" id="244430" net="3" show="0" grparent="244427" state="1" pen="0,0,0" brush="255,255,255"/>
            <graphic xoff="40.00" x="356.00" y="1081.00" id="244712" net="4" show="0" grparent="244709" state="1" pen="0,0,0" brush="255,255,255"/>
          </graphics>
        </attribute>
        <attribute name="FunctionList" type="ColList" id="234984" net="1">
          <colList row_count="3" col_count="2" active_row="2" active_col="0">
            <colList_head>
              <colList_colLabel>
                <![CDATA[Function set]]>
              </colList_colLabel>
              <colList_colLabel>
                <![CDATA[Function]]>
              </colList_colLabel>
            </colList_head>
            <colList_body>
              <colList_row nr="0">
                <colList_col nr="0">
                  <![CDATA[Main]]>
                </colList_col>
                <colList_col nr="1">
                  <![CDATA[TCellAct*Th0*MHCII]]>
                </colList_col>
              </colList_row>
              <colList_row nr="1">
                <colList_col nr="0">
                  <![CDATA[IL10Time]]>
                </colList_col>
                <colList_col nr="1">
                  <![CDATA[TCellAct*Th0*MHCII]]>
                </colList_col>
              </colList_row>
              <colList_row nr="2">
                <colList_col nr="0">
                  <![CDATA[IL10INFg]]>
                </colList_col>
                <colList_col nr="1">
                  <![CDATA[TCellAct*Th0*MHCII]]>
                </colList_col>
              </colList_row>
            </colList_body>
          </colList>
          <graphics count="3">
            <graphic yoff="30.00" x="520.00" y="570.00" id="234985" net="1" show="0" grparent="234986" state="1" pen="0,0,0" brush="255,255,255"/>
            <graphic yoff="30.00" x="1040.00" y="500.00" id="244431" net="3" show="0" grparent="244427" state="1" pen="0,0,0" brush="255,255,255"/>
            <graphic yoff="30.00" x="316.00" y="1111.00" id="244713" net="4" show="0" grparent="244709" state="1" pen="0,0,0" brush="255,255,255"/>
          </graphics>
        </attribute>
        <graphics count="3">
          <graphic x="520.00" y="540.00" id="234986" net="1" show="1" w="20.00" h="20.00" state="4" pen="0,0,0" brush="255,255,255"/>
          <graphic x="1040.00" y="470.00" id="244427" net="3" show="1" w="20.00" h="20.00" state="8" pen="0,0,0" brush="255,255,255"/>
          <graphic x="316.00" y="1081.00" id="244709" net="4" show="1" w="20.00" h="20.00" state="8" pen="0,0,0" brush="255,255,255"/>
        </graphics>
      </node>
      <node id="234987" net="1">
        <attribute name="Name" id="234988" net="1">
          <![CDATA[Th1I_Act]]>
          <graphics count="3">
            <graphic xoff="25.00" yoff="20.00" x="165.00" y="560.00" id="234989" net="1" show="1" grparent="234997" state="1" pen="0,0,0" brush="255,255,255"/>
            <graphic xoff="25.00" yoff="20.00" x="1291.00" y="497.00" id="244487" net="3" show="1" grparent="244486" state="1" pen="0,0,0" brush="255,255,255"/>
            <graphic xoff="25.00" yoff="20.00" x="330.00" y="1033.00" id="244718" net="4" show="1" grparent="244717" state="1" pen="0,0,0" brush="255,255,255"/>
          </graphics>
        </attribute>
        <attribute name="ID" id="234990" net="1">
          <![CDATA[4]]>
          <graphics count="3">
            <graphic xoff="25.00" yoff="20.00" x="165.00" y="560.00" id="234991" net="1" show="0" grparent="234997" state="1" pen="0,0,0" brush="255,255,255"/>
            <graphic xoff="25.00" yoff="20.00" x="1291.00" y="497.00" id="244488" net="3" show="0" grparent="244486" state="1" pen="0,0,0" brush="255,255,255"/>
            <graphic xoff="25.00" yoff="20.00" x="330.00" y="1033.00" id="244719" net="4" show="0" grparent="244717" state="1" pen="0,0,0" brush="255,255,255"/>
          </graphics>
        </attribute>
        <attribute name="Logic" id="234992" net="1">
          <![CDATA[0]]>
          <graphics count="0"/>
        </attribute>
        <attribute name="Comment" id="234993" net="1">
          <![CDATA[//old name:Th1I-Act]]>
          <graphics count="3">
            <graphic xoff="40.00" x="180.00" y="540.00" id="234994" net="1" show="0" grparent="234997" state="1" pen="0,0,0" brush="255,255,255"/>
            <graphic xoff="40.00" x="1306.00" y="477.00" id="244489" net="3" show="0" grparent="244486" state="1" pen="0,0,0" brush="255,255,255"/>
            <graphic xoff="40.00" x="345.00" y="1013.00" id="244720" net="4" show="0" grparent="244717" state="1" pen="0,0,0" brush="255,255,255"/>
          </graphics>
        </attribute>
        <attribute name="FunctionList" type="ColList" id="234995" net="1">
          <colList row_count="3" col_count="2" active_row="2" active_col="0">
            <colList_head>
              <colList_colLabel>
                <![CDATA[Function set]]>
              </colList_colLabel>
              <colList_colLabel>
                <![CDATA[Function]]>
              </colList_colLabel>
            </colList_head>
            <colList_body>
              <colList_row nr="0">
                <colList_col nr="0">
                  <![CDATA[Main]]>
                </colList_col>
                <colList_col nr="1">
                  <![CDATA[TCellAct*Th1I*MHCII]]>
                </colList_col>
              </colList_row>
              <colList_row nr="1">
                <colList_col nr="0">
                  <![CDATA[IL10Time]]>
                </colList_col>
                <colList_col nr="1">
                  <![CDATA[TCellAct*Th1I*MHCII]]>
                </colList_col>
              </colList_row>
              <colList_row nr="2">
                <colList_col nr="0">
                  <![CDATA[IL10INFg]]>
                </colList_col>
                <colList_col nr="1">
                  <![CDATA[TCellAct*Th1I*MHCII]]>
                </colList_col>
              </colList_row>
            </colList_body>
          </colList>
          <graphics count="3">
            <graphic yoff="30.00" x="140.00" y="570.00" id="234996" net="1" show="0" grparent="234997" state="1" pen="0,0,0" brush="255,255,255"/>
            <graphic yoff="30.00" x="1266.00" y="507.00" id="244490" net="3" show="0" grparent="244486" state="1" pen="0,0,0" brush="255,255,255"/>
            <graphic yoff="30.00" x="305.00" y="1043.00" id="244721" net="4" show="0" grparent="244717" state="1" pen="0,0,0" brush="255,255,255"/>
          </graphics>
        </attribute>
        <graphics count="3">
          <graphic x="140.00" y="540.00" id="234997" net="1" show="1" w="20.00" h="20.00" state="4" pen="0,0,0" brush="255,255,255"/>
          <graphic x="1266.00" y="477.00" id="244486" net="3" show="1" w="20.00" h="20.00" state="8" pen="0,0,0" brush="255,255,255"/>
          <graphic x="305.00" y="1013.00" id="244717" net="4" show="1" w="20.00" h="20.00" state="8" pen="0,0,0" brush="255,255,255"/>
        </graphics>
      </node>
      <node id="234998" net="1">
        <attribute name="Name" id="234999" net="1">
          <![CDATA[Th1IL10_Act]]>
          <graphics count="3">
            <graphic xoff="25.00" yoff="20.00" x="85.00" y="560.00" id="235000" net="1" show="1" grparent="235008" state="1" pen="0,0,0" brush="255,255,255"/>
            <graphic xoff="25.00" yoff="20.00" x="1992.00" y="500.00" id="244525" net="3" show="1" grparent="244524" state="1" pen="0,0,0" brush="255,255,255"/>
            <graphic xoff="25.00" yoff="20.00" x="323.00" y="1227.00" id="244726" net="4" show="1" grparent="244725" state="1" pen="0,0,0" brush="255,255,255"/>
          </graphics>
        </attribute>
        <attribute name="ID" id="235001" net="1">
          <![CDATA[5]]>
          <graphics count="3">
            <graphic xoff="25.00" yoff="20.00" x="85.00" y="560.00" id="235002" net="1" show="0" grparent="235008" state="1" pen="0,0,0" brush="255,255,255"/>
            <graphic xoff="25.00" yoff="20.00" x="1992.00" y="500.00" id="244526" net="3" show="0" grparent="244524" state="1" pen="0,0,0" brush="255,255,255"/>
            <graphic xoff="25.00" yoff="20.00" x="323.00" y="1227.00" id="244727" net="4" show="0" grparent="244725" state="1" pen="0,0,0" brush="255,255,255"/>
          </graphics>
        </attribute>
        <attribute name="Logic" id="235003" net="1">
          <![CDATA[0]]>
          <graphics count="0"/>
        </attribute>
        <attribute name="Comment" id="235004" net="1">
          <![CDATA[//old name:Th1IL10-Act]]>
          <graphics count="3">
            <graphic xoff="40.00" x="100.00" y="540.00" id="235005" net="1" show="0" grparent="235008" state="1" pen="0,0,0" brush="255,255,255"/>
            <graphic xoff="40.00" x="2007.00" y="480.00" id="244527" net="3" show="0" grparent="244524" state="1" pen="0,0,0" brush="255,255,255"/>
            <graphic xoff="40.00" x="338.00" y="1207.00" id="244728" net="4" show="0" grparent="244725" state="1" pen="0,0,0" brush="255,255,255"/>
          </graphics>
        </attribute>
        <attribute name="FunctionList" type="ColList" id="235006" net="1">
          <colList row_count="3" col_count="2" active_row="2" active_col="0">
            <colList_head>
              <colList_colLabel>
                <![CDATA[Function set]]>
              </colList_colLabel>
              <colList_colLabel>
                <![CDATA[Function]]>
              </colList_colLabel>
            </colList_head>
            <colList_body>
              <colList_row nr="0">
                <colList_col nr="0">
                  <![CDATA[Main]]>
                </colList_col>
                <colList_col nr="1">
                  <![CDATA[TCellAct*Th1IL10*MHCII]]>
                </colList_col>
              </colList_row>
              <colList_row nr="1">
                <colList_col nr="0">
                  <![CDATA[IL10Time]]>
                </colList_col>
                <colList_col nr="1">
                  <![CDATA[TCellAct*Th1IL10*MHCII]]>
                </colList_col>
              </colList_row>
              <colList_row nr="2">
                <colList_col nr="0">
                  <![CDATA[IL10INFg]]>
                </colList_col>
                <colList_col nr="1">
                  <![CDATA[TCellAct*Th1IL10*MHCII]]>
                </colList_col>
              </colList_row>
            </colList_body>
          </colList>
          <graphics count="3">
            <graphic yoff="30.00" x="60.00" y="570.00" id="235007" net="1" show="0" grparent="235008" state="1" pen="0,0,0" brush="255,255,255"/>
            <graphic yoff="30.00" x="1967.00" y="510.00" id="244528" net="3" show="0" grparent="244524" state="1" pen="0,0,0" brush="255,255,255"/>
            <graphic yoff="30.00" x="298.00" y="1237.00" id="244729" net="4" show="0" grparent="244725" state="1" pen="0,0,0" brush="255,255,255"/>
          </graphics>
        </attribute>
        <graphics count="3">
          <graphic x="60.00" y="540.00" id="235008" net="1" show="1" w="20.00" h="20.00" state="4" pen="0,0,0" brush="255,255,255"/>
          <graphic x="1967.00" y="480.00" id="244524" net="3" show="1" w="20.00" h="20.00" state="8" pen="0,0,0" brush="255,255,255"/>
          <graphic x="298.00" y="1207.00" id="244725" net="4" show="1" w="20.00" h="20.00" state="8" pen="0,0,0" brush="255,255,255"/>
        </graphics>
      </node>
      <node id="235057" net="1">
        <attribute name="Name" id="235058" net="1">
          <![CDATA[Th0Eff_to_Th2Eff]]>
          <graphics count="3">
            <graphic xoff="5.00" yoff="17.00" x="905.00" y="1057.00" id="235059" net="1" show="1" grparent="235067" state="1" pen="0,0,0" brush="255,255,255"/>
            <graphic xoff="25.00" yoff="20.00" x="299.00" y="695.00" id="244221" net="2" show="1" grparent="244220" state="1" pen="0,0,0" brush="255,255,255"/>
            <graphic xoff="25.00" yoff="20.00" x="970.00" y="792.00" id="244544" net="3" show="1" grparent="244543" state="1" pen="0,0,0" brush="255,255,255"/>
          </graphics>
        </attribute>
        <attribute name="ID" id="235060" net="1">
          <![CDATA[6]]>
          <graphics count="3">
            <graphic xoff="5.00" yoff="17.00" x="905.00" y="1057.00" id="235061" net="1" show="0" grparent="235067" state="1" pen="0,0,0" brush="255,255,255"/>
            <graphic xoff="25.00" yoff="20.00" x="299.00" y="695.00" id="244222" net="2" show="0" grparent="244220" state="1" pen="0,0,0" brush="255,255,255"/>
            <graphic xoff="25.00" yoff="20.00" x="970.00" y="792.00" id="244545" net="3" show="0" grparent="244543" state="1" pen="0,0,0" brush="255,255,255"/>
          </graphics>
        </attribute>
        <attribute name="Logic" id="235062" net="1">
          <![CDATA[0]]>
          <graphics count="0"/>
        </attribute>
        <attribute name="Comment" id="235063" net="1">
          <![CDATA[//old name:Th0Eff-to-Th2Eff]]>
          <graphics count="3">
            <graphic xoff="20.00" yoff="-3.00" x="920.00" y="1037.00" id="235064" net="1" show="0" grparent="235067" state="1" pen="0,0,0" brush="255,255,255"/>
            <graphic xoff="40.00" x="314.00" y="675.00" id="244223" net="2" show="0" grparent="244220" state="1" pen="0,0,0" brush="255,255,255"/>
            <graphic xoff="40.00" x="985.00" y="772.00" id="244546" net="3" show="0" grparent="244543" state="1" pen="0,0,0" brush="255,255,255"/>
          </graphics>
        </attribute>
        <attribute name="FunctionList" type="ColList" id="235065" net="1">
          <colList row_count="3" col_count="2" active_row="2" active_col="0">
            <colList_head>
              <colList_colLabel>
                <![CDATA[Function set]]>
              </colList_colLabel>
              <colList_colLabel>
                <![CDATA[Function]]>
              </colList_colLabel>
            </colList_head>
            <colList_body>
              <colList_row nr="0">
                <colList_col nr="0">
                  <![CDATA[Main]]>
                </colList_col>
                <colList_col nr="1">
                  <![CDATA[TCellDiff*IL4Effectiveness*IL4]]>
                </colList_col>
              </colList_row>
              <colList_row nr="1">
                <colList_col nr="0">
                  <![CDATA[IL10Time]]>
                </colList_col>
                <colList_col nr="1">
                  <![CDATA[TCellDiff*IL4Effectiveness*IL4]]>
                </colList_col>
              </colList_row>
              <colList_row nr="2">
                <colList_col nr="0">
                  <![CDATA[IL10INFg]]>
                </colList_col>
                <colList_col nr="1">
                  <![CDATA[TCellDiff*IL4Effectiveness*IL4]]>
                </colList_col>
              </colList_row>
            </colList_body>
          </colList>
          <graphics count="3">
            <graphic xoff="-20.00" yoff="27.00" x="880.00" y="1067.00" id="235066" net="1" show="0" grparent="235067" state="1" pen="0,0,0" brush="255,255,255"/>
            <graphic yoff="30.00" x="274.00" y="705.00" id="244224" net="2" show="0" grparent="244220" state="1" pen="0,0,0" brush="255,255,255"/>
            <graphic yoff="30.00" x="945.00" y="802.00" id="244547" net="3" show="0" grparent="244543" state="1" pen="0,0,0" brush="255,255,255"/>
          </graphics>
        </attribute>
        <graphics count="3">
          <graphic x="900.00" y="1040.00" id="235067" net="1" show="1" w="20.00" h="20.00" state="4" pen="0,0,0" brush="255,255,255"/>
          <graphic x="274.00" y="675.00" id="244220" net="2" show="1" w="20.00" h="20.00" state="8" pen="0,0,0" brush="255,255,255"/>
          <graphic x="945.00" y="772.00" id="244543" net="3" show="1" w="20.00" h="20.00" state="8" pen="0,0,0" brush="255,255,255"/>
        </graphics>
      </node>
      <node id="235068" net="1">
        <attribute name="Name" id="235069" net="1">
          <![CDATA[Th0Eff_to_Th1Eff]]>
          <graphics count="3">
            <graphic xoff="5.00" yoff="17.00" x="905.00" y="1137.00" id="235070" net="1" show="1" grparent="235078" state="1" pen="0,0,0" brush="255,255,255"/>
            <graphic xoff="25.00" yoff="20.00" x="590.00" y="677.00" id="244277" net="2" show="1" grparent="244276" state="1" pen="0,0,0" brush="255,255,255"/>
            <graphic xoff="25.00" yoff="20.00" x="1170.00" y="802.00" id="244552" net="3" show="1" grparent="244551" state="1" pen="0,0,0" brush="255,255,255"/>
          </graphics>
        </attribute>
        <attribute name="ID" id="235071" net="1">
          <![CDATA[7]]>
          <graphics count="3">
            <graphic xoff="5.00" yoff="17.00" x="905.00" y="1137.00" id="235072" net="1" show="0" grparent="235078" state="1" pen="0,0,0" brush="255,255,255"/>
            <graphic xoff="25.00" yoff="20.00" x="590.00" y="677.00" id="244278" net="2" show="0" grparent="244276" state="1" pen="0,0,0" brush="255,255,255"/>
            <graphic xoff="25.00" yoff="20.00" x="1170.00" y="802.00" id="244553" net="3" show="0" grparent="244551" state="1" pen="0,0,0" brush="255,255,255"/>
          </graphics>
        </attribute>
        <attribute name="Logic" id="235073" net="1">
          <![CDATA[0]]>
          <graphics count="0"/>
        </attribute>
        <attribute name="Comment" id="235074" net="1">
          <![CDATA[//old name:Th0Eff-to-Th1Eff]]>
          <graphics count="3">
            <graphic xoff="20.00" yoff="-3.00" x="920.00" y="1117.00" id="235075" net="1" show="0" grparent="235078" state="1" pen="0,0,0" brush="255,255,255"/>
            <graphic xoff="40.00" x="605.00" y="657.00" id="244279" net="2" show="0" grparent="244276" state="1" pen="0,0,0" brush="255,255,255"/>
            <graphic xoff="40.00" x="1185.00" y="782.00" id="244554" net="3" show="0" grparent="244551" state="1" pen="0,0,0" brush="255,255,255"/>
          </graphics>
        </attribute>
        <attribute name="FunctionList" type="ColList" id="235076" net="1">
          <colList row_count="3" col_count="2" active_row="2" active_col="0">
            <colList_head>
              <colList_colLabel>
                <![CDATA[Function set]]>
              </colList_colLabel>
              <colList_colLabel>
                <![CDATA[Function]]>
              </colList_colLabel>
            </colList_head>
            <colList_body>
              <colList_row nr="0">
                <colList_col nr="0">
                  <![CDATA[Main]]>
                </colList_col>
                <colList_col nr="1">
                  <![CDATA[TCellDiff*INFgEffectiveness*INFg]]>
                </colList_col>
              </colList_row>
              <colList_row nr="1">
                <colList_col nr="0">
                  <![CDATA[IL10Time]]>
                </colList_col>
                <colList_col nr="1">
                  <![CDATA[TCellDiff*INFgEffectiveness*INFg]]>
                </colList_col>
              </colList_row>
              <colList_row nr="2">
                <colList_col nr="0">
                  <![CDATA[IL10INFg]]>
                </colList_col>
                <colList_col nr="1">
                  <![CDATA[TCellDiff*INFgEffectiveness*INFg]]>
                </colList_col>
              </colList_row>
            </colList_body>
          </colList>
          <graphics count="3">
            <graphic xoff="-20.00" yoff="27.00" x="880.00" y="1147.00" id="235077" net="1" show="0" grparent="235078" state="1" pen="0,0,0" brush="255,255,255"/>
            <graphic yoff="30.00" x="565.00" y="687.00" id="244280" net="2" show="0" grparent="244276" state="1" pen="0,0,0" brush="255,255,255"/>
            <graphic yoff="30.00" x="1145.00" y="812.00" id="244555" net="3" show="0" grparent="244551" state="1" pen="0,0,0" brush="255,255,255"/>
          </graphics>
        </attribute>
        <graphics count="3">
          <graphic x="900.00" y="1120.00" id="235078" net="1" show="1" w="20.00" h="20.00" state="4" pen="0,0,0" brush="255,255,255"/>
          <graphic x="565.00" y="657.00" id="244276" net="2" show="1" w="20.00" h="20.00" state="8" pen="0,0,0" brush="255,255,255"/>
          <graphic x="1145.00" y="782.00" id="244551" net="3" show="1" w="20.00" h="20.00" state="8" pen="0,0,0" brush="255,255,255"/>
        </graphics>
      </node>
      <node id="235079" net="1">
        <attribute name="Name" id="235080" net="1">
          <![CDATA[Th1IIEff_to_Th1IL10Eff]]>
          <graphics count="3">
            <graphic xoff="25.00" yoff="20.00" x="925.00" y="1540.00" id="235081" net="1" show="1" grparent="235089" state="1" pen="0,0,0" brush="255,255,255"/>
            <graphic xoff="25.00" yoff="20.00" x="974.00" y="441.00" id="244293" net="2" show="1" grparent="244292" state="1" pen="0,0,0" brush="255,255,255"/>
            <graphic xoff="21.00" yoff="29.00" x="1808.00" y="825.00" id="244580" net="3" show="1" grparent="244579" state="1" pen="0,0,0" brush="255,255,255"/>
          </graphics>
        </attribute>
        <attribute name="ID" id="235082" net="1">
          <![CDATA[8]]>
          <graphics count="3">
            <graphic xoff="25.00" yoff="20.00" x="925.00" y="1540.00" id="235083" net="1" show="0" grparent="235089" state="1" pen="0,0,0" brush="255,255,255"/>
            <graphic xoff="25.00" yoff="20.00" x="974.00" y="441.00" id="244294" net="2" show="0" grparent="244292" state="1" pen="0,0,0" brush="255,255,255"/>
            <graphic xoff="219.00" yoff="24.00" x="2006.00" y="820.00" id="244581" net="3" show="0" grparent="244579" state="1" pen="0,0,0" brush="255,255,255"/>
          </graphics>
        </attribute>
        <attribute name="Logic" id="235084" net="1">
          <![CDATA[0]]>
          <graphics count="0"/>
        </attribute>
        <attribute name="Comment" id="235085" net="1">
          <![CDATA[//old name:Th1IIEff-to-Th1IL10Eff]]>
          <graphics count="3">
            <graphic xoff="120.00" x="1020.00" y="1520.00" id="235086" net="1" show="0" grparent="235089" state="1" pen="0,0,0" brush="255,255,255"/>
            <graphic xoff="215.00" yoff="-80.00" x="1164.00" y="341.00" id="244295" net="2" show="0" grparent="244292" state="1" pen="0,0,0" brush="255,255,255"/>
            <graphic xoff="297.00" yoff="14.00" x="2084.00" y="810.00" id="244582" net="3" show="0" grparent="244579" state="1" pen="0,0,0" brush="255,255,255"/>
          </graphics>
        </attribute>
        <attribute name="FunctionList" type="ColList" id="235087" net="1">
          <colList row_count="3" col_count="2" active_row="2" active_col="0">
            <colList_head>
              <colList_colLabel>
                <![CDATA[Function set]]>
              </colList_colLabel>
              <colList_colLabel>
                <![CDATA[Function]]>
              </colList_colLabel>
            </colList_head>
            <colList_body>
              <colList_row nr="0">
                <colList_col nr="0">
                  <![CDATA[Main]]>
                </colList_col>
                <colList_col nr="1">
                  <![CDATA[Th1IL10Diff*IL12Effectiveness*IL12]]>
                </colList_col>
              </colList_row>
              <colList_row nr="1">
                <colList_col nr="0">
                  <![CDATA[IL10Time]]>
                </colList_col>
                <colList_col nr="1">
                  <![CDATA[Th1IL10Diff*Th1IIEff]]>
                </colList_col>
              </colList_row>
              <colList_row nr="2">
                <colList_col nr="0">
                  <![CDATA[IL10INFg]]>
                </colList_col>
                <colList_col nr="1">
                  <![CDATA[Th1IL10Diff*INFgEffectiveness*INFg]]>
                </colList_col>
              </colList_row>
            </colList_body>
          </colList>
          <graphics count="3">
            <graphic yoff="290.00" x="900.00" y="1810.00" id="235088" net="1" show="0" grparent="235089" state="1" pen="0,0,0" brush="255,255,255"/>
            <graphic yoff="30.00" x="949.00" y="451.00" id="244296" net="2" show="0" grparent="244292" state="1" pen="0,0,0" brush="255,255,255"/>
            <graphic yoff="30.00" x="1787.00" y="826.00" id="244583" net="3" show="0" grparent="244579" state="1" pen="0,0,0" brush="255,255,255"/>
          </graphics>
        </attribute>
        <graphics count="3">
          <graphic x="900.00" y="1520.00" id="235089" net="1" show="1" w="20.00" h="20.00" state="4" pen="0,0,0" brush="255,255,255"/>
          <graphic x="949.00" y="421.00" id="244292" net="2" show="1" w="20.00" h="20.00" state="8" pen="0,0,0" brush="255,255,255"/>
          <graphic x="1787.00" y="796.00" id="244579" net="3" show="1" w="20.00" h="20.00" state="8" pen="0,0,0" brush="255,255,255"/>
        </graphics>
      </node>
      <node id="235126" net="1">
        <attribute name="Name" id="235127" net="1">
          <![CDATA[Th0Eff_Rep]]>
          <graphics count="3">
            <graphic xoff="5.00" yoff="17.00" x="905.00" y="1177.00" id="235128" net="1" show="1" grparent="235136" state="1" pen="0,0,0" brush="255,255,255"/>
            <graphic xoff="25.00" yoff="20.00" x="391.00" y="712.00" id="244348" net="2" show="1" grparent="244347" state="1" pen="0,0,0" brush="255,255,255"/>
            <graphic xoff="25.00" yoff="20.00" x="1125.00" y="490.00" id="244436" net="3" show="1" grparent="244435" state="1" pen="0,0,0" brush="255,255,255"/>
          </graphics>
        </attribute>
        <attribute name="ID" id="235129" net="1">
          <![CDATA[9]]>
          <graphics count="3">
            <graphic xoff="5.00" yoff="17.00" x="905.00" y="1177.00" id="235130" net="1" show="0" grparent="235136" state="1" pen="0,0,0" brush="255,255,255"/>
            <graphic xoff="25.00" yoff="20.00" x="391.00" y="712.00" id="244349" net="2" show="0" grparent="244347" state="1" pen="0,0,0" brush="255,255,255"/>
            <graphic xoff="25.00" yoff="20.00" x="1125.00" y="490.00" id="244437" net="3" show="0" grparent="244435" state="1" pen="0,0,0" brush="255,255,255"/>
          </graphics>
        </attribute>
        <attribute name="Logic" id="235131" net="1">
          <![CDATA[0]]>
          <graphics count="0"/>
        </attribute>
        <attribute name="Comment" id="235132" net="1">
          <![CDATA[//old name:Th0Eff-Rep]]>
          <graphics count="3">
            <graphic xoff="20.00" yoff="-3.00" x="920.00" y="1157.00" id="235133" net="1" show="0" grparent="235136" state="1" pen="0,0,0" brush="255,255,255"/>
            <graphic xoff="40.00" x="406.00" y="692.00" id="244350" net="2" show="0" grparent="244347" state="1" pen="0,0,0" brush="255,255,255"/>
            <graphic xoff="40.00" x="1140.00" y="470.00" id="244438" net="3" show="0" grparent="244435" state="1" pen="0,0,0" brush="255,255,255"/>
          </graphics>
        </attribute>
        <attribute name="FunctionList" type="ColList" id="235134" net="1">
          <colList row_count="3" col_count="2" active_row="2" active_col="0">
            <colList_head>
              <colList_colLabel>
                <![CDATA[Function set]]>
              </colList_colLabel>
              <colList_colLabel>
                <![CDATA[Function]]>
              </colList_colLabel>
            </colList_head>
            <colList_body>
              <colList_row nr="0">
                <colList_col nr="0">
                  <![CDATA[Main]]>
                </colList_col>
                <colList_col nr="1">
                  <![CDATA[TRep*IL2*IL2Effectiveness*Th0Eff*leq(ThNumber+TcNumber,MaxT)]]>
                </colList_col>
              </colList_row>
              <colList_row nr="1">
                <colList_col nr="0">
                  <![CDATA[IL10Time]]>
                </colList_col>
                <colList_col nr="1">
                  <![CDATA[TRep*IL2*IL2Effectiveness*Th0Eff*leq(ThNumber+TcNumber,MaxT)]]>
                </colList_col>
              </colList_row>
              <colList_row nr="2">
                <colList_col nr="0">
                  <![CDATA[IL10INFg]]>
                </colList_col>
                <colList_col nr="1">
                  <![CDATA[TRep*IL2*IL2Effectiveness*Th0Eff*((MaxT-ThNumber-TcNumber+0.5)/(2*abs(MaxT-ThNumber-TcNumber+0.5))+0.5)]]>
                </colList_col>
              </colList_row>
            </colList_body>
          </colList>
          <graphics count="3">
            <graphic xoff="-20.00" yoff="27.00" x="880.00" y="1187.00" id="235135" net="1" show="0" grparent="235136" state="1" pen="0,0,0" brush="255,255,255"/>
            <graphic yoff="30.00" x="366.00" y="722.00" id="244351" net="2" show="0" grparent="244347" state="1" pen="0,0,0" brush="255,255,255"/>
            <graphic yoff="30.00" x="1100.00" y="500.00" id="244439" net="3" show="0" grparent="244435" state="1" pen="0,0,0" brush="255,255,255"/>
          </graphics>
        </attribute>
        <graphics count="3">
          <graphic x="900.00" y="1160.00" id="235136" net="1" show="1" w="20.00" h="20.00" state="4" pen="0,0,0" brush="255,255,255"/>
          <graphic x="366.00" y="692.00" id="244347" net="2" show="1" w="20.00" h="20.00" state="8" pen="0,0,0" brush="255,255,255"/>
          <graphic x="1100.00" y="470.00" id="244435" net="3" show="1" w="20.00" h="20.00" state="8" pen="0,0,0" brush="255,255,255"/>
        </graphics>
      </node>
      <node id="235137" net="1">
        <attribute name="Name" id="235138" net="1">
          <![CDATA[Th1IL10Eff_Rep]]>
          <graphics count="3">
            <graphic xoff="25.00" yoff="20.00" x="925.00" y="1580.00" id="235139" net="1" show="1" grparent="235147" state="1" pen="0,0,0" brush="255,255,255"/>
            <graphic xoff="25.00" yoff="20.00" x="650.00" y="340.00" id="244251" net="2" show="1" grparent="244250" state="1" pen="0,0,0" brush="255,255,255"/>
            <graphic xoff="12.00" yoff="33.00" x="1686.00" y="415.00" id="244460" net="3" show="1" grparent="244459" state="1" pen="0,0,0" brush="255,255,255"/>
          </graphics>
        </attribute>
        <attribute name="ID" id="235140" net="1">
          <![CDATA[10]]>
          <graphics count="3">
            <graphic xoff="25.00" yoff="20.00" x="925.00" y="1580.00" id="235141" net="1" show="0" grparent="235147" state="1" pen="0,0,0" brush="255,255,255"/>
            <graphic xoff="25.00" yoff="20.00" x="650.00" y="340.00" id="244252" net="2" show="0" grparent="244250" state="1" pen="0,0,0" brush="255,255,255"/>
            <graphic xoff="19.00" yoff="33.00" x="1693.00" y="415.00" id="244461" net="3" show="0" grparent="244459" state="1" pen="0,0,0" brush="255,255,255"/>
          </graphics>
        </attribute>
        <attribute name="Logic" id="235142" net="1">
          <![CDATA[0]]>
          <graphics count="0"/>
        </attribute>
        <attribute name="Comment" id="235143" net="1">
          <![CDATA[//old name:Th1IL10Eff-Rep]]>
          <graphics count="3">
            <graphic xoff="40.00" x="940.00" y="1560.00" id="235144" net="1" show="0" grparent="235147" state="1" pen="0,0,0" brush="255,255,255"/>
            <graphic xoff="40.00" x="665.00" y="320.00" id="244253" net="2" show="0" grparent="244250" state="1" pen="0,0,0" brush="255,255,255"/>
            <graphic xoff="34.00" yoff="13.00" x="1708.00" y="395.00" id="244462" net="3" show="0" grparent="244459" state="1" pen="0,0,0" brush="255,255,255"/>
          </graphics>
        </attribute>
        <attribute name="FunctionList" type="ColList" id="235145" net="1">
          <colList row_count="3" col_count="2" active_row="2" active_col="0">
            <colList_head>
              <colList_colLabel>
                <![CDATA[Function set]]>
              </colList_colLabel>
              <colList_colLabel>
                <![CDATA[Function]]>
              </colList_colLabel>
            </colList_head>
            <colList_body>
              <colList_row nr="0">
                <colList_col nr="0">
                  <![CDATA[Main]]>
                </colList_col>
                <colList_col nr="1">
                  <![CDATA[Th1IL10RepMod*TRep*INFgEffectiveness*INFg*Th1IL10Eff*leq(ThNumber+TcNumber,MaxT)]]>
                </colList_col>
              </colList_row>
              <colList_row nr="1">
                <colList_col nr="0">
                  <![CDATA[IL10Time]]>
                </colList_col>
                <colList_col nr="1">
                  <![CDATA[Th1IL10RepMod*TRep*INFgEffectiveness*INFg*Th1IL10Eff*leq(ThNumber+TcNumber,MaxT)]]>
                </colList_col>
              </colList_row>
              <colList_row nr="2">
                <colList_col nr="0">
                  <![CDATA[IL10INFg]]>
                </colList_col>
                <colList_col nr="1">
                  <![CDATA[Th1IL10RepMod*TRep*INFgEffectiveness*INFg*Th1IL10Eff*((MaxT-ThNumber-TcNumber+0.5)/(2*abs(MaxT-ThNumber-TcNumber+0.5))+0.5)]]>
                </colList_col>
              </colList_row>
            </colList_body>
          </colList>
          <graphics count="3">
            <graphic yoff="30.00" x="900.00" y="1590.00" id="235146" net="1" show="0" grparent="235147" state="1" pen="0,0,0" brush="255,255,255"/>
            <graphic yoff="30.00" x="625.00" y="350.00" id="244254" net="2" show="0" grparent="244250" state="1" pen="0,0,0" brush="255,255,255"/>
            <graphic xoff="-6.00" yoff="43.00" x="1668.00" y="425.00" id="244463" net="3" show="0" grparent="244459" state="1" pen="0,0,0" brush="255,255,255"/>
          </graphics>
        </attribute>
        <graphics count="3">
          <graphic x="900.00" y="1560.00" id="235147" net="1" show="1" w="20.00" h="20.00" state="4" pen="0,0,0" brush="255,255,255"/>
          <graphic x="625.00" y="320.00" id="244250" net="2" show="1" w="20.00" h="20.00" state="8" pen="0,0,0" brush="255,255,255"/>
          <graphic x="1674.00" y="382.00" id="244459" net="3" show="1" w="20.00" h="20.00" state="8" pen="0,0,0" brush="255,255,255"/>
        </graphics>
      </node>
      <node id="235148" net="1">
        <attribute name="Name" id="235149" net="1">
          <![CDATA[Th2Eff_Rep]]>
          <graphics count="3">
            <graphic xoff="5.00" yoff="17.00" x="905.00" y="1017.00" id="235150" net="1" show="1" grparent="235158" state="1" pen="0,0,0" brush="255,255,255"/>
            <graphic xoff="25.00" yoff="20.00" x="225.00" y="360.00" id="244237" net="2" show="1" grparent="244236" state="1" pen="0,0,0" brush="255,255,255"/>
            <graphic xoff="25.00" yoff="20.00" x="906.00" y="495.00" id="244444" net="3" show="1" grparent="244443" state="1" pen="0,0,0" brush="255,255,255"/>
          </graphics>
        </attribute>
        <attribute name="ID" id="235151" net="1">
          <![CDATA[11]]>
          <graphics count="3">
            <graphic xoff="5.00" yoff="17.00" x="905.00" y="1017.00" id="235152" net="1" show="0" grparent="235158" state="1" pen="0,0,0" brush="255,255,255"/>
            <graphic xoff="25.00" yoff="20.00" x="225.00" y="360.00" id="244238" net="2" show="0" grparent="244236" state="1" pen="0,0,0" brush="255,255,255"/>
            <graphic xoff="25.00" yoff="20.00" x="906.00" y="495.00" id="244445" net="3" show="0" grparent="244443" state="1" pen="0,0,0" brush="255,255,255"/>
          </graphics>
        </attribute>
        <attribute name="Logic" id="235153" net="1">
          <![CDATA[0]]>
          <graphics count="0"/>
        </attribute>
        <attribute name="Comment" id="235154" net="1">
          <![CDATA[//old name:Th2Eff-Rep]]>
          <graphics count="3">
            <graphic xoff="20.00" yoff="-3.00" x="920.00" y="997.00" id="235155" net="1" show="0" grparent="235158" state="1" pen="0,0,0" brush="255,255,255"/>
            <graphic xoff="40.00" x="240.00" y="340.00" id="244239" net="2" show="0" grparent="244236" state="1" pen="0,0,0" brush="255,255,255"/>
            <graphic xoff="40.00" x="921.00" y="475.00" id="244446" net="3" show="0" grparent="244443" state="1" pen="0,0,0" brush="255,255,255"/>
          </graphics>
        </attribute>
        <attribute name="FunctionList" type="ColList" id="235156" net="1">
          <colList row_count="3" col_count="2" active_row="2" active_col="0">
            <colList_head>
              <colList_colLabel>
                <![CDATA[Function set]]>
              </colList_colLabel>
              <colList_colLabel>
                <![CDATA[Function]]>
              </colList_colLabel>
            </colList_head>
            <colList_body>
              <colList_row nr="0">
                <colList_col nr="0">
                  <![CDATA[Main]]>
                </colList_col>
                <colList_col nr="1">
                  <![CDATA[TRep*IL4Effectiveness*IL4*Th2Eff*leq(ThNumber+TcNumber,MaxT)]]>
                </colList_col>
              </colList_row>
              <colList_row nr="1">
                <colList_col nr="0">
                  <![CDATA[IL10Time]]>
                </colList_col>
                <colList_col nr="1">
                  <![CDATA[TRep*IL4Effectiveness*IL4*Th2Eff*leq(ThNumber+TcNumber,MaxT)]]>
                </colList_col>
              </colList_row>
              <colList_row nr="2">
                <colList_col nr="0">
                  <![CDATA[IL10INFg]]>
                </colList_col>
                <colList_col nr="1">
                  <![CDATA[TRep*IL4Effectiveness*IL4*Th2Eff*((MaxT-ThNumber-TcNumber+0.5)/(2*abs(MaxT-ThNumber-TcNumber+0.5))+0.5)]]>
                </colList_col>
              </colList_row>
            </colList_body>
          </colList>
          <graphics count="3">
            <graphic xoff="-20.00" yoff="27.00" x="880.00" y="1027.00" id="235157" net="1" show="0" grparent="235158" state="1" pen="0,0,0" brush="255,255,255"/>
            <graphic yoff="30.00" x="200.00" y="370.00" id="244240" net="2" show="0" grparent="244236" state="1" pen="0,0,0" brush="255,255,255"/>
            <graphic yoff="30.00" x="881.00" y="505.00" id="244447" net="3" show="0" grparent="244443" state="1" pen="0,0,0" brush="255,255,255"/>
          </graphics>
        </attribute>
        <graphics count="3">
          <graphic x="900.00" y="1000.00" id="235158" net="1" show="1" w="20.00" h="20.00" state="4" pen="0,0,0" brush="255,255,255"/>
          <graphic x="200.00" y="340.00" id="244236" net="2" show="1" w="20.00" h="20.00" state="8" pen="0,0,0" brush="255,255,255"/>
          <graphic x="881.00" y="475.00" id="244443" net="3" show="1" w="20.00" h="20.00" state="8" pen="0,0,0" brush="255,255,255"/>
        </graphics>
      </node>
      <node id="235159" net="1">
        <attribute name="Name" id="235160" net="1">
          <![CDATA[Th1IEff_Rep]]>
          <graphics count="3">
            <graphic xoff="25.00" yoff="20.00" x="925.00" y="1260.00" id="235161" net="1" show="1" grparent="235169" state="1" pen="0,0,0" brush="255,255,255"/>
            <graphic xoff="25.00" yoff="20.00" x="482.00" y="344.00" id="244244" net="2" show="1" grparent="244243" state="1" pen="0,0,0" brush="255,255,255"/>
            <graphic xoff="25.00" yoff="20.00" x="1230.00" y="496.00" id="244452" net="3" show="1" grparent="244451" state="1" pen="0,0,0" brush="255,255,255"/>
          </graphics>
        </attribute>
        <attribute name="ID" id="235162" net="1">
          <![CDATA[12]]>
          <graphics count="3">
            <graphic xoff="25.00" yoff="20.00" x="925.00" y="1260.00" id="235163" net="1" show="0" grparent="235169" state="1" pen="0,0,0" brush="255,255,255"/>
            <graphic xoff="25.00" yoff="20.00" x="482.00" y="344.00" id="244245" net="2" show="0" grparent="244243" state="1" pen="0,0,0" brush="255,255,255"/>
            <graphic xoff="25.00" yoff="20.00" x="1230.00" y="496.00" id="244453" net="3" show="0" grparent="244451" state="1" pen="0,0,0" brush="255,255,255"/>
          </graphics>
        </attribute>
        <attribute name="Logic" id="235164" net="1">
          <![CDATA[0]]>
          <graphics count="0"/>
        </attribute>
        <attribute name="Comment" id="235165" net="1">
          <![CDATA[//old name:Th1IEff-Rep]]>
          <graphics count="3">
            <graphic xoff="120.00" x="1020.00" y="1240.00" id="235166" net="1" show="0" grparent="235169" state="1" pen="0,0,0" brush="255,255,255"/>
            <graphic xoff="120.00" x="577.00" y="324.00" id="244246" net="2" show="0" grparent="244243" state="1" pen="0,0,0" brush="255,255,255"/>
            <graphic xoff="120.00" x="1325.00" y="476.00" id="244454" net="3" show="0" grparent="244451" state="1" pen="0,0,0" brush="255,255,255"/>
          </graphics>
        </attribute>
        <attribute name="FunctionList" type="ColList" id="235167" net="1">
          <colList row_count="3" col_count="2" active_row="2" active_col="0">
            <colList_head>
              <colList_colLabel>
                <![CDATA[Function set]]>
              </colList_colLabel>
              <colList_colLabel>
                <![CDATA[Function]]>
              </colList_colLabel>
            </colList_head>
            <colList_body>
              <colList_row nr="0">
                <colList_col nr="0">
                  <![CDATA[Main]]>
                </colList_col>
                <colList_col nr="1">
                  <![CDATA[TRep*INFgEffectiveness*INFg*Th1IEff*leq(ThNumber+TcNumber,MaxT)]]>
                </colList_col>
              </colList_row>
              <colList_row nr="1">
                <colList_col nr="0">
                  <![CDATA[IL10Time]]>
                </colList_col>
                <colList_col nr="1">
                  <![CDATA[TRep*INFgEffectiveness*INFg*Th1IEff*leq(ThNumber+TcNumber,MaxT)]]>
                </colList_col>
              </colList_row>
              <colList_row nr="2">
                <colList_col nr="0">
                  <![CDATA[IL10INFg]]>
                </colList_col>
                <colList_col nr="1">
                  <![CDATA[TRep*INFgEffectiveness*INFg*Th1IEff*((MaxT-ThNumber-TcNumber+0.5)/(2*abs(MaxT-ThNumber-TcNumber+0.5))+0.5)]]>
                </colList_col>
              </colList_row>
            </colList_body>
          </colList>
          <graphics count="3">
            <graphic yoff="30.00" x="900.00" y="1270.00" id="235168" net="1" show="0" grparent="235169" state="1" pen="0,0,0" brush="255,255,255"/>
            <graphic yoff="30.00" x="457.00" y="354.00" id="244247" net="2" show="0" grparent="244243" state="1" pen="0,0,0" brush="255,255,255"/>
            <graphic yoff="30.00" x="1205.00" y="506.00" id="244455" net="3" show="0" grparent="244451" state="1" pen="0,0,0" brush="255,255,255"/>
          </graphics>
        </attribute>
        <graphics count="3">
          <graphic x="900.00" y="1240.00" id="235169" net="1" show="1" w="20.00" h="20.00" state="4" pen="0,0,0" brush="255,255,255"/>
          <graphic x="457.00" y="324.00" id="244243" net="2" show="1" w="20.00" h="20.00" state="8" pen="0,0,0" brush="255,255,255"/>
          <graphic x="1205.00" y="476.00" id="244451" net="3" show="1" w="20.00" h="20.00" state="8" pen="0,0,0" brush="255,255,255"/>
        </graphics>
      </node>
      <node id="235344" net="3">
        <attribute name="Name" id="235345" net="3">
          <![CDATA[Th2_Diff]]>
          <graphics count="1">
            <graphic xoff="25.00" yoff="20.00" x="849.00" y="278.00" id="235346" net="3" show="1" grparent="235354" state="1" pen="0,0,0" brush="255,255,255"/>
          </graphics>
        </attribute>
        <attribute name="ID" id="235347" net="3">
          <![CDATA[13]]>
          <graphics count="1">
            <graphic xoff="25.00" yoff="20.00" x="849.00" y="278.00" id="235348" net="3" show="0" grparent="235354" state="1" pen="0,0,0" brush="255,255,255"/>
          </graphics>
        </attribute>
        <attribute name="Logic" id="235349" net="1">
          <![CDATA[0]]>
          <graphics count="0"/>
        </attribute>
        <attribute name="Comment" id="235350" net="3">
          <![CDATA[//old name:Th2-Diff]]>
          <graphics count="1">
            <graphic xoff="40.00" x="864.00" y="258.00" id="235351" net="3" show="0" grparent="235354" state="1" pen="0,0,0" brush="255,255,255"/>
          </graphics>
        </attribute>
        <attribute name="FunctionList" type="ColList" id="235352" net="3">
          <colList row_count="3" col_count="2" active_row="2" active_col="0">
            <colList_head>
              <colList_colLabel>
                <![CDATA[Function set]]>
              </colList_colLabel>
              <colList_colLabel>
                <![CDATA[Function]]>
              </colList_colLabel>
            </colList_head>
            <colList_body>
              <colList_row nr="0">
                <colList_col nr="0">
                  <![CDATA[Main]]>
                </colList_col>
                <colList_col nr="1">
                  <![CDATA[CellDiff*Th2]]>
                </colList_col>
              </colList_row>
              <colList_row nr="1">
                <colList_col nr="0">
                  <![CDATA[IL10Time]]>
                </colList_col>
                <colList_col nr="1">
                  <![CDATA[CellDiff*Th2]]>
                </colList_col>
              </colList_row>
              <colList_row nr="2">
                <colList_col nr="0">
                  <![CDATA[IL10INFg]]>
                </colList_col>
                <colList_col nr="1">
                  <![CDATA[CellDiff*Th2]]>
                </colList_col>
              </colList_row>
            </colList_body>
          </colList>
          <graphics count="1">
            <graphic yoff="30.00" x="824.00" y="288.00" id="235353" net="3" show="0" grparent="235354" state="1" pen="0,0,0" brush="255,255,255"/>
          </graphics>
        </attribute>
        <graphics count="1">
          <graphic x="824.00" y="258.00" id="235354" net="3" show="1" w="20.00" h="20.00" state="1" pen="0,0,0" brush="255,255,255"/>
        </graphics>
      </node>
      <node id="235355" net="3">
        <attribute name="Name" id="235356" net="3">
          <![CDATA[Th0_Diff]]>
          <graphics count="1">
            <graphic xoff="25.00" yoff="20.00" x="1069.00" y="278.00" id="235357" net="3" show="1" grparent="235365" state="1" pen="0,0,0" brush="255,255,255"/>
          </graphics>
        </attribute>
        <attribute name="ID" id="235358" net="3">
          <![CDATA[14]]>
          <graphics count="1">
            <graphic xoff="25.00" yoff="20.00" x="1069.00" y="278.00" id="235359" net="3" show="0" grparent="235365" state="1" pen="0,0,0" brush="255,255,255"/>
          </graphics>
        </attribute>
        <attribute name="Logic" id="235360" net="1">
          <![CDATA[0]]>
          <graphics count="0"/>
        </attribute>
        <attribute name="Comment" id="235361" net="3">
          <![CDATA[//old name:Th0-Diff]]>
          <graphics count="1">
            <graphic xoff="40.00" x="1084.00" y="258.00" id="235362" net="3" show="0" grparent="235365" state="1" pen="0,0,0" brush="255,255,255"/>
          </graphics>
        </attribute>
        <attribute name="FunctionList" type="ColList" id="235363" net="3">
          <colList row_count="3" col_count="2" active_row="2" active_col="0">
            <colList_head>
              <colList_colLabel>
                <![CDATA[Function set]]>
              </colList_colLabel>
              <colList_colLabel>
                <![CDATA[Function]]>
              </colList_colLabel>
            </colList_head>
            <colList_body>
              <colList_row nr="0">
                <colList_col nr="0">
                  <![CDATA[Main]]>
                </colList_col>
                <colList_col nr="1">
                  <![CDATA[CellDiff*Th0]]>
                </colList_col>
              </colList_row>
              <colList_row nr="1">
                <colList_col nr="0">
                  <![CDATA[IL10Time]]>
                </colList_col>
                <colList_col nr="1">
                  <![CDATA[CellDiff*Th0]]>
                </colList_col>
              </colList_row>
              <colList_row nr="2">
                <colList_col nr="0">
                  <![CDATA[IL10INFg]]>
                </colList_col>
                <colList_col nr="1">
                  <![CDATA[CellDiff*Th0]]>
                </colList_col>
              </colList_row>
            </colList_body>
          </colList>
          <graphics count="1">
            <graphic yoff="30.00" x="1044.00" y="288.00" id="235364" net="3" show="0" grparent="235365" state="1" pen="0,0,0" brush="255,255,255"/>
          </graphics>
        </attribute>
        <graphics count="1">
          <graphic x="1044.00" y="258.00" id="235365" net="3" show="1" w="20.00" h="20.00" state="1" pen="0,0,0" brush="255,255,255"/>
        </graphics>
      </node>
      <node id="235366" net="3">
        <attribute name="Name" id="235367" net="3">
          <![CDATA[Th1I_Diff]]>
          <graphics count="1">
            <graphic xoff="25.00" yoff="20.00" x="1289.00" y="278.00" id="235368" net="3" show="1" grparent="235376" state="1" pen="0,0,0" brush="255,255,255"/>
          </graphics>
        </attribute>
        <attribute name="ID" id="235369" net="3">
          <![CDATA[15]]>
          <graphics count="1">
            <graphic xoff="25.00" yoff="20.00" x="1289.00" y="278.00" id="235370" net="3" show="0" grparent="235376" state="1" pen="0,0,0" brush="255,255,255"/>
          </graphics>
        </attribute>
        <attribute name="Logic" id="235371" net="1">
          <![CDATA[0]]>
          <graphics count="0"/>
        </attribute>
        <attribute name="Comment" id="235372" net="3">
          <![CDATA[//old name:Th1I-Diff]]>
          <graphics count="1">
            <graphic xoff="40.00" x="1304.00" y="258.00" id="235373" net="3" show="0" grparent="235376" state="1" pen="0,0,0" brush="255,255,255"/>
          </graphics>
        </attribute>
        <attribute name="FunctionList" type="ColList" id="235374" net="3">
          <colList row_count="3" col_count="2" active_row="2" active_col="0">
            <colList_head>
              <colList_colLabel>
                <![CDATA[Function set]]>
              </colList_colLabel>
              <colList_colLabel>
                <![CDATA[Function]]>
              </colList_colLabel>
            </colList_head>
            <colList_body>
              <colList_row nr="0">
                <colList_col nr="0">
                  <![CDATA[Main]]>
                </colList_col>
                <colList_col nr="1">
                  <![CDATA[CellDiff*Th1I]]>
                </colList_col>
              </colList_row>
              <colList_row nr="1">
                <colList_col nr="0">
                  <![CDATA[IL10Time]]>
                </colList_col>
                <colList_col nr="1">
                  <![CDATA[CellDiff*Th1I]]>
                </colList_col>
              </colList_row>
              <colList_row nr="2">
                <colList_col nr="0">
                  <![CDATA[IL10INFg]]>
                </colList_col>
                <colList_col nr="1">
                  <![CDATA[CellDiff*Th1I]]>
                </colList_col>
              </colList_row>
            </colList_body>
          </colList>
          <graphics count="1">
            <graphic yoff="30.00" x="1264.00" y="288.00" id="235375" net="3" show="0" grparent="235376" state="1" pen="0,0,0" brush="255,255,255"/>
          </graphics>
        </attribute>
        <graphics count="1">
          <graphic x="1264.00" y="258.00" id="235376" net="3" show="1" w="20.00" h="20.00" state="1" pen="0,0,0" brush="255,255,255"/>
        </graphics>
      </node>
      <node id="235377" net="3">
        <attribute name="Name" id="235378" net="3">
          <![CDATA[Th1IL10_Diff]]>
          <graphics count="1">
            <graphic xoff="25.00" yoff="20.00" x="2005.00" y="275.00" id="235379" net="3" show="1" grparent="235387" state="1" pen="0,0,0" brush="255,255,255"/>
          </graphics>
        </attribute>
        <attribute name="ID" id="235380" net="3">
          <![CDATA[16]]>
          <graphics count="1">
            <graphic xoff="25.00" yoff="20.00" x="2005.00" y="275.00" id="235381" net="3" show="0" grparent="235387" state="1" pen="0,0,0" brush="255,255,255"/>
          </graphics>
        </attribute>
        <attribute name="Logic" id="235382" net="1">
          <![CDATA[0]]>
          <graphics count="0"/>
        </attribute>
        <attribute name="Comment" id="235383" net="3">
          <![CDATA[//old name:Th1IL10-Diff]]>
          <graphics count="1">
            <graphic xoff="40.00" x="2020.00" y="255.00" id="235384" net="3" show="0" grparent="235387" state="1" pen="0,0,0" brush="255,255,255"/>
          </graphics>
        </attribute>
        <attribute name="FunctionList" type="ColList" id="235385" net="3">
          <colList row_count="3" col_count="2" active_row="2" active_col="0">
            <colList_head>
              <colList_colLabel>
                <![CDATA[Function set]]>
              </colList_colLabel>
              <colList_colLabel>
                <![CDATA[Function]]>
              </colList_colLabel>
            </colList_head>
            <colList_body>
              <colList_row nr="0">
                <colList_col nr="0">
                  <![CDATA[Main]]>
                </colList_col>
                <colList_col nr="1">
                  <![CDATA[CellDiff*Th1IL10]]>
                </colList_col>
              </colList_row>
              <colList_row nr="1">
                <colList_col nr="0">
                  <![CDATA[IL10Time]]>
                </colList_col>
                <colList_col nr="1">
                  <![CDATA[CellDiff*Th1IL10]]>
                </colList_col>
              </colList_row>
              <colList_row nr="2">
                <colList_col nr="0">
                  <![CDATA[IL10INFg]]>
                </colList_col>
                <colList_col nr="1">
                  <![CDATA[CellDiff*Th1IL10]]>
                </colList_col>
              </colList_row>
            </colList_body>
          </colList>
          <graphics count="1">
            <graphic yoff="30.00" x="1980.00" y="285.00" id="235386" net="3" show="0" grparent="235387" state="1" pen="0,0,0" brush="255,255,255"/>
          </graphics>
        </attribute>
        <graphics count="1">
          <graphic x="1980.00" y="255.00" id="235387" net="3" show="1" w="20.00" h="20.00" state="1" pen="0,0,0" brush="255,255,255"/>
        </graphics>
      </node>
      <node id="235541" net="1">
        <attribute name="Name" id="235542" net="1">
          <![CDATA[Th2_IL10]]>
          <graphics count="3">
            <graphic xoff="5.00" yoff="17.00" x="905.00" y="1097.00" id="235543" net="1" show="1" grparent="235551" state="1" pen="0,0,0" brush="255,255,255"/>
            <graphic xoff="25.00" yoff="20.00" x="135.00" y="503.00" id="244205" net="2" show="1" grparent="244204" state="1" pen="0,0,0" brush="255,255,255"/>
            <graphic xoff="25.00" yoff="20.00" x="850.00" y="872.00" id="244634" net="3" show="1" grparent="244633" state="1" pen="0,0,0" brush="255,255,255"/>
          </graphics>
        </attribute>
        <attribute name="ID" id="235544" net="1">
          <![CDATA[17]]>
          <graphics count="3">
            <graphic xoff="5.00" yoff="17.00" x="905.00" y="1097.00" id="235545" net="1" show="0" grparent="235551" state="1" pen="0,0,0" brush="255,255,255"/>
            <graphic xoff="25.00" yoff="20.00" x="135.00" y="503.00" id="244206" net="2" show="0" grparent="244204" state="1" pen="0,0,0" brush="255,255,255"/>
            <graphic xoff="25.00" yoff="20.00" x="850.00" y="872.00" id="244635" net="3" show="0" grparent="244633" state="1" pen="0,0,0" brush="255,255,255"/>
          </graphics>
        </attribute>
        <attribute name="Logic" id="235546" net="1">
          <![CDATA[0]]>
          <graphics count="0"/>
        </attribute>
        <attribute name="Comment" id="235547" net="1">
          <![CDATA[//old name:Th2-IL10]]>
          <graphics count="3">
            <graphic xoff="20.00" yoff="-3.00" x="920.00" y="1077.00" id="235548" net="1" show="0" grparent="235551" state="1" pen="0,0,0" brush="255,255,255"/>
            <graphic xoff="40.00" x="150.00" y="483.00" id="244207" net="2" show="0" grparent="244204" state="1" pen="0,0,0" brush="255,255,255"/>
            <graphic xoff="40.00" x="865.00" y="852.00" id="244636" net="3" show="0" grparent="244633" state="1" pen="0,0,0" brush="255,255,255"/>
          </graphics>
        </attribute>
        <attribute name="FunctionList" type="ColList" id="235549" net="1">
          <colList row_count="3" col_count="2" active_row="2" active_col="0">
            <colList_head>
              <colList_colLabel>
                <![CDATA[Function set]]>
              </colList_colLabel>
              <colList_colLabel>
                <![CDATA[Function]]>
              </colList_colLabel>
            </colList_head>
            <colList_body>
              <colList_row nr="0">
                <colList_col nr="0">
                  <![CDATA[Main]]>
                </colList_col>
                <colList_col nr="1">
                  <![CDATA[TCellCytProd*Th2Eff]]>
                </colList_col>
              </colList_row>
              <colList_row nr="1">
                <colList_col nr="0">
                  <![CDATA[IL10Time]]>
                </colList_col>
                <colList_col nr="1">
                  <![CDATA[TCellCytProd*Th2Eff]]>
                </colList_col>
              </colList_row>
              <colList_row nr="2">
                <colList_col nr="0">
                  <![CDATA[IL10INFg]]>
                </colList_col>
                <colList_col nr="1">
                  <![CDATA[TCellCytProd*Th2Eff]]>
                </colList_col>
              </colList_row>
            </colList_body>
          </colList>
          <graphics count="3">
            <graphic xoff="-20.00" yoff="27.00" x="880.00" y="1107.00" id="235550" net="1" show="0" grparent="235551" state="1" pen="0,0,0" brush="255,255,255"/>
            <graphic yoff="30.00" x="110.00" y="513.00" id="244208" net="2" show="0" grparent="244204" state="1" pen="0,0,0" brush="255,255,255"/>
            <graphic yoff="30.00" x="825.00" y="882.00" id="244637" net="3" show="0" grparent="244633" state="1" pen="0,0,0" brush="255,255,255"/>
          </graphics>
        </attribute>
        <graphics count="3">
          <graphic x="900.00" y="1080.00" id="235551" net="1" show="1" w="20.00" h="20.00" state="4" pen="0,0,0" brush="255,255,255"/>
          <graphic x="110.00" y="483.00" id="244204" net="2" show="1" w="20.00" h="20.00" state="8" pen="0,0,0" brush="255,255,255"/>
          <graphic x="825.00" y="852.00" id="244633" net="3" show="1" w="20.00" h="20.00" state="8" pen="0,0,0" brush="255,255,255"/>
        </graphics>
      </node>
      <node id="235552" net="1">
        <attribute name="Name" id="235553" net="1">
          <![CDATA[Th0_IL2]]>
          <graphics count="3">
            <graphic xoff="25.00" yoff="20.00" x="925.00" y="1340.00" id="235554" net="1" show="1" grparent="235562" state="1" pen="0,0,0" brush="255,255,255"/>
            <graphic xoff="25.00" yoff="20.00" x="354.00" y="641.00" id="244331" net="2" show="1" grparent="244330" state="1" pen="0,0,0" brush="255,255,255"/>
            <graphic xoff="25.00" yoff="20.00" x="1070.00" y="872.00" id="244566" net="3" show="1" grparent="244565" state="1" pen="0,0,0" brush="255,255,255"/>
          </graphics>
        </attribute>
        <attribute name="ID" id="235555" net="1">
          <![CDATA[18]]>
          <graphics count="3">
            <graphic xoff="25.00" yoff="20.00" x="925.00" y="1340.00" id="235556" net="1" show="0" grparent="235562" state="1" pen="0,0,0" brush="255,255,255"/>
            <graphic xoff="25.00" yoff="20.00" x="354.00" y="641.00" id="244332" net="2" show="0" grparent="244330" state="1" pen="0,0,0" brush="255,255,255"/>
            <graphic xoff="25.00" yoff="20.00" x="1070.00" y="872.00" id="244567" net="3" show="0" grparent="244565" state="1" pen="0,0,0" brush="255,255,255"/>
          </graphics>
        </attribute>
        <attribute name="Logic" id="235557" net="1">
          <![CDATA[0]]>
          <graphics count="0"/>
        </attribute>
        <attribute name="Comment" id="235558" net="1">
          <![CDATA[//old name:Th0-IL2]]>
          <graphics count="3">
            <graphic xoff="40.00" x="940.00" y="1320.00" id="235559" net="1" show="0" grparent="235562" state="1" pen="0,0,0" brush="255,255,255"/>
            <graphic xoff="40.00" x="369.00" y="621.00" id="244333" net="2" show="0" grparent="244330" state="1" pen="0,0,0" brush="255,255,255"/>
            <graphic xoff="40.00" x="1085.00" y="852.00" id="244568" net="3" show="0" grparent="244565" state="1" pen="0,0,0" brush="255,255,255"/>
          </graphics>
        </attribute>
        <attribute name="FunctionList" type="ColList" id="235560" net="1">
          <colList row_count="3" col_count="2" active_row="2" active_col="0">
            <colList_head>
              <colList_colLabel>
                <![CDATA[Function set]]>
              </colList_colLabel>
              <colList_colLabel>
                <![CDATA[Function]]>
              </colList_colLabel>
            </colList_head>
            <colList_body>
              <colList_row nr="0">
                <colList_col nr="0">
                  <![CDATA[Main]]>
                </colList_col>
                <colList_col nr="1">
                  <![CDATA[TCellCytProd*Th0Eff]]>
                </colList_col>
              </colList_row>
              <colList_row nr="1">
                <colList_col nr="0">
                  <![CDATA[IL10Time]]>
                </colList_col>
                <colList_col nr="1">
                  <![CDATA[TCellCytProd*Th0Eff]]>
                </colList_col>
              </colList_row>
              <colList_row nr="2">
                <colList_col nr="0">
                  <![CDATA[IL10INFg]]>
                </colList_col>
                <colList_col nr="1">
                  <![CDATA[TCellCytProd*Th0Eff]]>
                </colList_col>
              </colList_row>
            </colList_body>
          </colList>
          <graphics count="3">
            <graphic yoff="30.00" x="900.00" y="1350.00" id="235561" net="1" show="0" grparent="235562" state="1" pen="0,0,0" brush="255,255,255"/>
            <graphic yoff="30.00" x="329.00" y="651.00" id="244334" net="2" show="0" grparent="244330" state="1" pen="0,0,0" brush="255,255,255"/>
            <graphic yoff="30.00" x="1045.00" y="882.00" id="244569" net="3" show="0" grparent="244565" state="1" pen="0,0,0" brush="255,255,255"/>
          </graphics>
        </attribute>
        <graphics count="3">
          <graphic x="900.00" y="1320.00" id="235562" net="1" show="1" w="20.00" h="20.00" state="4" pen="0,0,0" brush="255,255,255"/>
          <graphic x="329.00" y="621.00" id="244330" net="2" show="1" w="20.00" h="20.00" state="8" pen="0,0,0" brush="255,255,255"/>
          <graphic x="1045.00" y="852.00" id="244565" net="3" show="1" w="20.00" h="20.00" state="8" pen="0,0,0" brush="255,255,255"/>
        </graphics>
      </node>
      <node id="235563" net="1">
        <attribute name="Name" id="235564" net="1">
          <![CDATA[Th1I_INFg]]>
          <graphics count="3">
            <graphic xoff="25.00" yoff="20.00" x="925.00" y="1420.00" id="235565" net="1" show="1" grparent="235573" state="1" pen="0,0,0" brush="255,255,255"/>
            <graphic xoff="25.00" yoff="20.00" x="536.00" y="499.00" id="244258" net="2" show="1" grparent="244257" state="1" pen="0,0,0" brush="255,255,255"/>
            <graphic xoff="25.00" yoff="20.00" x="1300.00" y="900.00" id="244594" net="3" show="1" grparent="244593" state="1" pen="0,0,0" brush="255,255,255"/>
          </graphics>
        </attribute>
        <attribute name="ID" id="235566" net="1">
          <![CDATA[19]]>
          <graphics count="3">
            <graphic xoff="25.00" yoff="20.00" x="925.00" y="1420.00" id="235567" net="1" show="0" grparent="235573" state="1" pen="0,0,0" brush="255,255,255"/>
            <graphic xoff="25.00" yoff="20.00" x="536.00" y="499.00" id="244259" net="2" show="0" grparent="244257" state="1" pen="0,0,0" brush="255,255,255"/>
            <graphic xoff="25.00" yoff="20.00" x="1300.00" y="900.00" id="244595" net="3" show="0" grparent="244593" state="1" pen="0,0,0" brush="255,255,255"/>
          </graphics>
        </attribute>
        <attribute name="Logic" id="235568" net="1">
          <![CDATA[0]]>
          <graphics count="0"/>
        </attribute>
        <attribute name="Comment" id="235569" net="1">
          <![CDATA[//old name:Th1I-INFg]]>
          <graphics count="3">
            <graphic xoff="40.00" x="940.00" y="1400.00" id="235570" net="1" show="0" grparent="235573" state="1" pen="0,0,0" brush="255,255,255"/>
            <graphic xoff="40.00" x="551.00" y="479.00" id="244260" net="2" show="0" grparent="244257" state="1" pen="0,0,0" brush="255,255,255"/>
            <graphic xoff="40.00" x="1315.00" y="880.00" id="244596" net="3" show="0" grparent="244593" state="1" pen="0,0,0" brush="255,255,255"/>
          </graphics>
        </attribute>
        <attribute name="FunctionList" type="ColList" id="235571" net="1">
          <colList row_count="3" col_count="2" active_row="2" active_col="0">
            <colList_head>
              <colList_colLabel>
                <![CDATA[Function set]]>
              </colList_colLabel>
              <colList_colLabel>
                <![CDATA[Function]]>
              </colList_colLabel>
            </colList_head>
            <colList_body>
              <colList_row nr="0">
                <colList_col nr="0">
                  <![CDATA[Main]]>
                </colList_col>
                <colList_col nr="1">
                  <![CDATA[TCellCytProd*Th1IEff]]>
                </colList_col>
              </colList_row>
              <colList_row nr="1">
                <colList_col nr="0">
                  <![CDATA[IL10Time]]>
                </colList_col>
                <colList_col nr="1">
                  <![CDATA[TCellCytProd*Th1IEff]]>
                </colList_col>
              </colList_row>
              <colList_row nr="2">
                <colList_col nr="0">
                  <![CDATA[IL10INFg]]>
                </colList_col>
                <colList_col nr="1">
                  <![CDATA[TCellCytProd*Th1IEff]]>
                </colList_col>
              </colList_row>
            </colList_body>
          </colList>
          <graphics count="3">
            <graphic yoff="30.00" x="900.00" y="1430.00" id="235572" net="1" show="0" grparent="235573" state="1" pen="0,0,0" brush="255,255,255"/>
            <graphic yoff="30.00" x="511.00" y="509.00" id="244261" net="2" show="0" grparent="244257" state="1" pen="0,0,0" brush="255,255,255"/>
            <graphic yoff="30.00" x="1275.00" y="910.00" id="244597" net="3" show="0" grparent="244593" state="1" pen="0,0,0" brush="255,255,255"/>
          </graphics>
        </attribute>
        <graphics count="3">
          <graphic x="900.00" y="1400.00" id="235573" net="1" show="1" w="20.00" h="20.00" state="4" pen="0,0,0" brush="255,255,255"/>
          <graphic x="511.00" y="479.00" id="244257" net="2" show="1" w="20.00" h="20.00" state="8" pen="0,0,0" brush="255,255,255"/>
          <graphic x="1275.00" y="880.00" id="244593" net="3" show="1" w="20.00" h="20.00" state="8" pen="0,0,0" brush="255,255,255"/>
        </graphics>
      </node>
      <node id="235574" net="1">
        <attribute name="Name" id="235575" net="1">
          <![CDATA[Th1IL10_IL10_IL2]]>
          <graphics count="3">
            <graphic xoff="25.00" yoff="20.00" x="925.00" y="1300.00" id="235576" net="1" show="1" grparent="235584" state="1" pen="0,0,0" brush="255,255,255"/>
            <graphic xoff="25.00" yoff="20.00" x="449.00" y="798.00" id="244213" net="2" show="1" grparent="244212" state="1" pen="0,0,0" brush="255,255,255"/>
            <graphic xoff="25.00" yoff="20.00" x="1993.00" y="916.00" id="244614" net="3" show="1" grparent="244613" state="1" pen="0,0,0" brush="255,255,255"/>
          </graphics>
        </attribute>
        <attribute name="ID" id="235577" net="1">
          <![CDATA[20]]>
          <graphics count="3">
            <graphic xoff="25.00" yoff="20.00" x="925.00" y="1300.00" id="235578" net="1" show="0" grparent="235584" state="1" pen="0,0,0" brush="255,255,255"/>
            <graphic xoff="25.00" yoff="20.00" x="449.00" y="798.00" id="244214" net="2" show="0" grparent="244212" state="1" pen="0,0,0" brush="255,255,255"/>
            <graphic xoff="25.00" yoff="20.00" x="1993.00" y="916.00" id="244615" net="3" show="0" grparent="244613" state="1" pen="0,0,0" brush="255,255,255"/>
          </graphics>
        </attribute>
        <attribute name="Logic" id="235579" net="1">
          <![CDATA[0]]>
          <graphics count="0"/>
        </attribute>
        <attribute name="Comment" id="235580" net="1">
          <![CDATA[//old name:Th1IL10-IL10+IL2]]>
          <graphics count="3">
            <graphic xoff="40.00" x="940.00" y="1280.00" id="235581" net="1" show="0" grparent="235584" state="1" pen="0,0,0" brush="255,255,255"/>
            <graphic xoff="40.00" x="464.00" y="778.00" id="244215" net="2" show="0" grparent="244212" state="1" pen="0,0,0" brush="255,255,255"/>
            <graphic xoff="40.00" x="2008.00" y="896.00" id="244616" net="3" show="0" grparent="244613" state="1" pen="0,0,0" brush="255,255,255"/>
          </graphics>
        </attribute>
        <attribute name="FunctionList" type="ColList" id="235582" net="1">
          <colList row_count="3" col_count="2" active_row="2" active_col="0">
            <colList_head>
              <colList_colLabel>
                <![CDATA[Function set]]>
              </colList_colLabel>
              <colList_colLabel>
                <![CDATA[Function]]>
              </colList_colLabel>
            </colList_head>
            <colList_body>
              <colList_row nr="0">
                <colList_col nr="0">
                  <![CDATA[Main]]>
                </colList_col>
                <colList_col nr="1">
                  <![CDATA[TCellCytProd*Th1IL10Eff]]>
                </colList_col>
              </colList_row>
              <colList_row nr="1">
                <colList_col nr="0">
                  <![CDATA[IL10Time]]>
                </colList_col>
                <colList_col nr="1">
                  <![CDATA[TCellCytProd*Th1IL10Eff]]>
                </colList_col>
              </colList_row>
              <colList_row nr="2">
                <colList_col nr="0">
                  <![CDATA[IL10INFg]]>
                </colList_col>
                <colList_col nr="1">
                  <![CDATA[TCellCytProd*Th1IL10Eff]]>
                </colList_col>
              </colList_row>
            </colList_body>
          </colList>
          <graphics count="3">
            <graphic yoff="30.00" x="900.00" y="1310.00" id="235583" net="1" show="0" grparent="235584" state="1" pen="0,0,0" brush="255,255,255"/>
            <graphic yoff="30.00" x="424.00" y="808.00" id="244216" net="2" show="0" grparent="244212" state="1" pen="0,0,0" brush="255,255,255"/>
            <graphic yoff="30.00" x="1968.00" y="926.00" id="244617" net="3" show="0" grparent="244613" state="1" pen="0,0,0" brush="255,255,255"/>
          </graphics>
        </attribute>
        <graphics count="3">
          <graphic x="900.00" y="1280.00" id="235584" net="1" show="1" w="20.00" h="20.00" state="4" pen="0,0,0" brush="255,255,255"/>
          <graphic x="424.00" y="778.00" id="244212" net="2" show="1" w="20.00" h="18.00" state="8" pen="0,0,0" brush="255,255,255"/>
          <graphic x="1968.00" y="896.00" id="244613" net="3" show="1" w="20.00" h="20.00" state="8" pen="0,0,0" brush="255,255,255"/>
        </graphics>
      </node>
      <node id="236472" net="2">
        <attribute name="Name" id="236473" net="2">
          <![CDATA[IL10_Diff]]>
          <graphics count="1">
            <graphic xoff="25.00" yoff="20.00" x="73.00" y="603.00" id="236474" net="2" show="1" grparent="236482" state="1" pen="0,0,0" brush="255,255,255"/>
          </graphics>
        </attribute>
        <attribute name="ID" id="236475" net="2">
          <![CDATA[21]]>
          <graphics count="1">
            <graphic xoff="25.00" yoff="20.00" x="73.00" y="603.00" id="236476" net="2" show="0" grparent="236482" state="1" pen="0,0,0" brush="255,255,255"/>
          </graphics>
        </attribute>
        <attribute name="Logic" id="236477" net="1">
          <![CDATA[0]]>
          <graphics count="0"/>
        </attribute>
        <attribute name="Comment" id="236478" net="2">
          <![CDATA[//old name:IL10-Diff]]>
          <graphics count="1">
            <graphic xoff="40.00" x="88.00" y="583.00" id="236479" net="2" show="0" grparent="236482" state="1" pen="0,0,0" brush="255,255,255"/>
          </graphics>
        </attribute>
        <attribute name="FunctionList" type="ColList" id="236480" net="2">
          <colList row_count="3" col_count="2" active_row="2" active_col="0">
            <colList_head>
              <colList_colLabel>
                <![CDATA[Function set]]>
              </colList_colLabel>
              <colList_colLabel>
                <![CDATA[Function]]>
              </colList_colLabel>
            </colList_head>
            <colList_body>
              <colList_row nr="0">
                <colList_col nr="0">
                  <![CDATA[Main]]>
                </colList_col>
                <colList_col nr="1">
                  <![CDATA[CytDiff*IL10]]>
                </colList_col>
              </colList_row>
              <colList_row nr="1">
                <colList_col nr="0">
                  <![CDATA[IL10Time]]>
                </colList_col>
                <colList_col nr="1">
                  <![CDATA[CytDiff*IL10]]>
                </colList_col>
              </colList_row>
              <colList_row nr="2">
                <colList_col nr="0">
                  <![CDATA[IL10INFg]]>
                </colList_col>
                <colList_col nr="1">
                  <![CDATA[CytDiff*IL10]]>
                </colList_col>
              </colList_row>
            </colList_body>
          </colList>
          <graphics count="1">
            <graphic yoff="30.00" x="48.00" y="613.00" id="236481" net="2" show="0" grparent="236482" state="1" pen="0,0,0" brush="255,255,255"/>
          </graphics>
        </attribute>
        <graphics count="1">
          <graphic x="48.00" y="583.00" id="236482" net="2" show="1" w="20.00" h="20.00" state="1" pen="0,0,0" brush="255,255,255"/>
        </graphics>
      </node>
      <node id="236489" net="2">
        <attribute name="Name" id="236490" net="2">
          <![CDATA[IL2_Diff]]>
          <graphics count="1">
            <graphic xoff="25.00" yoff="20.00" x="377.00" y="571.00" id="236491" net="2" show="1" grparent="236499" state="1" pen="0,0,0" brush="255,255,255"/>
          </graphics>
        </attribute>
        <attribute name="ID" id="236492" net="2">
          <![CDATA[22]]>
          <graphics count="1">
            <graphic xoff="25.00" yoff="20.00" x="377.00" y="571.00" id="236493" net="2" show="0" grparent="236499" state="1" pen="0,0,0" brush="255,255,255"/>
          </graphics>
        </attribute>
        <attribute name="Logic" id="236494" net="1">
          <![CDATA[0]]>
          <graphics count="0"/>
        </attribute>
        <attribute name="Comment" id="236495" net="2">
          <![CDATA[//old name:IL2-Diff]]>
          <graphics count="1">
            <graphic xoff="40.00" x="392.00" y="551.00" id="236496" net="2" show="0" grparent="236499" state="1" pen="0,0,0" brush="255,255,255"/>
          </graphics>
        </attribute>
        <attribute name="FunctionList" type="ColList" id="236497" net="2">
          <colList row_count="3" col_count="2" active_row="2" active_col="0">
            <colList_head>
              <colList_colLabel>
                <![CDATA[Function set]]>
              </colList_colLabel>
              <colList_colLabel>
                <![CDATA[Function]]>
              </colList_colLabel>
            </colList_head>
            <colList_body>
              <colList_row nr="0">
                <colList_col nr="0">
                  <![CDATA[Main]]>
                </colList_col>
                <colList_col nr="1">
                  <![CDATA[CytDiff*IL2]]>
                </colList_col>
              </colList_row>
              <colList_row nr="1">
                <colList_col nr="0">
                  <![CDATA[IL10Time]]>
                </colList_col>
                <colList_col nr="1">
                  <![CDATA[CytDiff*IL2]]>
                </colList_col>
              </colList_row>
              <colList_row nr="2">
                <colList_col nr="0">
                  <![CDATA[IL10INFg]]>
                </colList_col>
                <colList_col nr="1">
                  <![CDATA[CytDiff*IL2]]>
                </colList_col>
              </colList_row>
            </colList_body>
          </colList>
          <graphics count="1">
            <graphic yoff="30.00" x="352.00" y="581.00" id="236498" net="2" show="0" grparent="236499" state="1" pen="0,0,0" brush="255,255,255"/>
          </graphics>
        </attribute>
        <graphics count="1">
          <graphic x="352.00" y="551.00" id="236499" net="2" show="1" w="20.00" h="20.00" state="1" pen="0,0,0" brush="255,255,255"/>
        </graphics>
      </node>
      <node id="236506" net="2">
        <attribute name="Name" id="236507" net="2">
          <![CDATA[INFg_Diff]]>
          <graphics count="1">
            <graphic xoff="25.00" yoff="20.00" x="784.00" y="599.00" id="236508" net="2" show="1" grparent="236516" state="1" pen="0,0,0" brush="255,255,255"/>
          </graphics>
        </attribute>
        <attribute name="ID" id="236509" net="2">
          <![CDATA[23]]>
          <graphics count="1">
            <graphic xoff="25.00" yoff="20.00" x="784.00" y="599.00" id="236510" net="2" show="0" grparent="236516" state="1" pen="0,0,0" brush="255,255,255"/>
          </graphics>
        </attribute>
        <attribute name="Logic" id="236511" net="1">
          <![CDATA[0]]>
          <graphics count="0"/>
        </attribute>
        <attribute name="Comment" id="236512" net="2">
          <![CDATA[//old name:INFg-Diff]]>
          <graphics count="1">
            <graphic xoff="40.00" x="799.00" y="579.00" id="236513" net="2" show="0" grparent="236516" state="1" pen="0,0,0" brush="255,255,255"/>
          </graphics>
        </attribute>
        <attribute name="FunctionList" type="ColList" id="236514" net="2">
          <colList row_count="3" col_count="2" active_row="2" active_col="0">
            <colList_head>
              <colList_colLabel>
                <![CDATA[Function set]]>
              </colList_colLabel>
              <colList_colLabel>
                <![CDATA[Function]]>
              </colList_colLabel>
            </colList_head>
            <colList_body>
              <colList_row nr="0">
                <colList_col nr="0">
                  <![CDATA[Main]]>
                </colList_col>
                <colList_col nr="1">
                  <![CDATA[CytDiff*INFg]]>
                </colList_col>
              </colList_row>
              <colList_row nr="1">
                <colList_col nr="0">
                  <![CDATA[IL10Time]]>
                </colList_col>
                <colList_col nr="1">
                  <![CDATA[CytDiff*INFg]]>
                </colList_col>
              </colList_row>
              <colList_row nr="2">
                <colList_col nr="0">
                  <![CDATA[IL10INFg]]>
                </colList_col>
                <colList_col nr="1">
                  <![CDATA[CytDiff*INFg]]>
                </colList_col>
              </colList_row>
            </colList_body>
          </colList>
          <graphics count="1">
            <graphic yoff="30.00" x="759.00" y="609.00" id="236515" net="2" show="0" grparent="236516" state="1" pen="0,0,0" brush="255,255,255"/>
          </graphics>
        </attribute>
        <graphics count="1">
          <graphic x="759.00" y="579.00" id="236516" net="2" show="1" w="20.00" h="20.00" state="1" pen="0,0,0" brush="255,255,255"/>
        </graphics>
      </node>
      <node id="237725" net="2">
        <attribute name="Name" id="237726" net="2">
          <![CDATA[IL4_Diff]]>
          <graphics count="1">
            <graphic xoff="25.00" yoff="20.00" x="194.00" y="727.00" id="237727" net="2" show="1" grparent="237735" state="1" pen="0,0,0" brush="255,255,255"/>
          </graphics>
        </attribute>
        <attribute name="ID" id="237728" net="2">
          <![CDATA[24]]>
          <graphics count="1">
            <graphic xoff="25.00" yoff="20.00" x="194.00" y="727.00" id="237729" net="2" show="0" grparent="237735" state="1" pen="0,0,0" brush="255,255,255"/>
          </graphics>
        </attribute>
        <attribute name="Logic" id="237730" net="1">
          <![CDATA[0]]>
          <graphics count="0"/>
        </attribute>
        <attribute name="Comment" id="237731" net="2">
          <![CDATA[//old name:IL4-Diff]]>
          <graphics count="1">
            <graphic xoff="40.00" x="209.00" y="707.00" id="237732" net="2" show="0" grparent="237735" state="1" pen="0,0,0" brush="255,255,255"/>
          </graphics>
        </attribute>
        <attribute name="FunctionList" type="ColList" id="237733" net="2">
          <colList row_count="3" col_count="2" active_row="2" active_col="0">
            <colList_head>
              <colList_colLabel>
                <![CDATA[Function set]]>
              </colList_colLabel>
              <colList_colLabel>
                <![CDATA[Function]]>
              </colList_colLabel>
            </colList_head>
            <colList_body>
              <colList_row nr="0">
                <colList_col nr="0">
                  <![CDATA[Main]]>
                </colList_col>
                <colList_col nr="1">
                  <![CDATA[CytDiff*IL4]]>
                </colList_col>
              </colList_row>
              <colList_row nr="1">
                <colList_col nr="0">
                  <![CDATA[IL10Time]]>
                </colList_col>
                <colList_col nr="1">
                  <![CDATA[CytDiff*IL4]]>
                </colList_col>
              </colList_row>
              <colList_row nr="2">
                <colList_col nr="0">
                  <![CDATA[IL10INFg]]>
                </colList_col>
                <colList_col nr="1">
                  <![CDATA[CytDiff*IL4]]>
                </colList_col>
              </colList_row>
            </colList_body>
          </colList>
          <graphics count="1">
            <graphic yoff="30.00" x="169.00" y="737.00" id="237734" net="2" show="0" grparent="237735" state="1" pen="0,0,0" brush="255,255,255"/>
          </graphics>
        </attribute>
        <graphics count="1">
          <graphic x="169.00" y="707.00" id="237735" net="2" show="1" w="20.00" h="20.00" state="1" pen="0,0,0" brush="255,255,255"/>
        </graphics>
      </node>
      <node id="245215" net="6">
        <attribute name="Name" id="245216" net="6">
          <![CDATA[NK_Evol]]>
          <graphics count="1">
            <graphic xoff="25.00" yoff="20.00" x="535.00" y="366.00" id="245217" net="6" show="1" grparent="245225" state="1" pen="0,0,0" brush="255,255,255"/>
          </graphics>
        </attribute>
        <attribute name="ID" id="245218" net="6">
          <![CDATA[25]]>
          <graphics count="1">
            <graphic xoff="25.00" yoff="20.00" x="535.00" y="366.00" id="245219" net="6" show="0" grparent="245225" state="1" pen="0,0,0" brush="255,255,255"/>
          </graphics>
        </attribute>
        <attribute name="Logic" id="245220" net="6">
          <![CDATA[0]]>
          <graphics count="0"/>
        </attribute>
        <attribute name="Comment" id="245221" net="6">
          <![CDATA[//old name:NK-Evol]]>
          <graphics count="1">
            <graphic xoff="40.00" x="550.00" y="346.00" id="245222" net="6" show="0" grparent="245225" state="1" pen="0,0,0" brush="255,255,255"/>
          </graphics>
        </attribute>
        <attribute name="FunctionList" type="ColList" id="245223" net="6">
          <colList row_count="3" col_count="2" active_row="2" active_col="0">
            <colList_head>
              <colList_colLabel>
                <![CDATA[Function set]]>
              </colList_colLabel>
              <colList_colLabel>
                <![CDATA[Function]]>
              </colList_colLabel>
            </colList_head>
            <colList_body>
              <colList_row nr="0">
                <colList_col nr="0">
                  <![CDATA[Main]]>
                </colList_col>
                <colList_col nr="1">
                  <![CDATA[(NKEff/NKEvol)*log(9)]]>
                </colList_col>
              </colList_row>
              <colList_row nr="1">
                <colList_col nr="0">
                  <![CDATA[IL10Time]]>
                </colList_col>
                <colList_col nr="1">
                  <![CDATA[(NKEff/NKEvol)*log(9)]]>
                </colList_col>
              </colList_row>
              <colList_row nr="2">
                <colList_col nr="0">
                  <![CDATA[IL10INFg]]>
                </colList_col>
                <colList_col nr="1">
                  <![CDATA[(NKEff/NKEvol)*log(9)]]>
                </colList_col>
              </colList_row>
            </colList_body>
          </colList>
          <graphics count="1">
            <graphic yoff="30.00" x="510.00" y="376.00" id="245224" net="6" show="0" grparent="245225" state="1" pen="0,0,0" brush="255,255,255"/>
          </graphics>
        </attribute>
        <graphics count="1">
          <graphic x="510.00" y="346.00" id="245225" net="6" show="1" w="20.00" h="20.00" state="1" pen="0,0,0" brush="255,255,255"/>
        </graphics>
      </node>
      <node id="245331" net="1">
        <attribute name="Name" id="245332" net="1">
          <![CDATA[NK_Cyt]]>
          <graphics count="3">
            <graphic xoff="25.00" yoff="20.00" x="1585.00" y="1240.00" id="245333" net="1" show="1" grparent="245341" state="1" pen="0,0,0" brush="255,255,255"/>
            <graphic xoff="25.00" yoff="20.00" x="782.00" y="653.00" id="245384" net="2" show="1" grparent="245383" state="1" pen="0,0,0" brush="255,255,255"/>
            <graphic xoff="25.00" yoff="20.00" x="644.00" y="403.00" id="245436" net="6" show="1" grparent="245435" state="1" pen="0,0,0" brush="255,255,255"/>
          </graphics>
        </attribute>
        <attribute name="ID" id="245334" net="1">
          <![CDATA[26]]>
          <graphics count="3">
            <graphic xoff="25.00" yoff="20.00" x="1585.00" y="1240.00" id="245335" net="1" show="0" grparent="245341" state="1" pen="0,0,0" brush="255,255,255"/>
            <graphic xoff="25.00" yoff="20.00" x="782.00" y="653.00" id="245385" net="2" show="0" grparent="245383" state="1" pen="0,0,0" brush="255,255,255"/>
            <graphic xoff="25.00" yoff="20.00" x="644.00" y="403.00" id="245437" net="6" show="0" grparent="245435" state="1" pen="0,0,0" brush="255,255,255"/>
          </graphics>
        </attribute>
        <attribute name="Logic" id="245336" net="1">
          <![CDATA[0]]>
          <graphics count="0"/>
        </attribute>
        <attribute name="Comment" id="245337" net="1">
          <![CDATA[//old name:NK-Cyt]]>
          <graphics count="3">
            <graphic xoff="40.00" x="1600.00" y="1220.00" id="245338" net="1" show="0" grparent="245341" state="1" pen="0,0,0" brush="255,255,255"/>
            <graphic xoff="40.00" x="797.00" y="633.00" id="245386" net="2" show="0" grparent="245383" state="1" pen="0,0,0" brush="255,255,255"/>
            <graphic xoff="40.00" x="659.00" y="383.00" id="245438" net="6" show="0" grparent="245435" state="1" pen="0,0,0" brush="255,255,255"/>
          </graphics>
        </attribute>
        <attribute name="FunctionList" type="ColList" id="245339" net="1">
          <colList row_count="3" col_count="2" active_row="2" active_col="0">
            <colList_head>
              <colList_colLabel>
                <![CDATA[Function set]]>
              </colList_colLabel>
              <colList_colLabel>
                <![CDATA[Function]]>
              </colList_colLabel>
            </colList_head>
            <colList_body>
              <colList_row nr="0">
                <colList_col nr="0">
                  <![CDATA[Main]]>
                </colList_col>
                <colList_col nr="1">
                  <![CDATA[NKEff*NKCytProd]]>
                </colList_col>
              </colList_row>
              <colList_row nr="1">
                <colList_col nr="0">
                  <![CDATA[IL10Time]]>
                </colList_col>
                <colList_col nr="1">
                  <![CDATA[NKEff*NKCytProd]]>
                </colList_col>
              </colList_row>
              <colList_row nr="2">
                <colList_col nr="0">
                  <![CDATA[IL10INFg]]>
                </colList_col>
                <colList_col nr="1">
                  <![CDATA[NKEff*NKCytProd]]>
                </colList_col>
              </colList_row>
            </colList_body>
          </colList>
          <graphics count="3">
            <graphic yoff="30.00" x="1560.00" y="1250.00" id="245340" net="1" show="0" grparent="245341" state="1" pen="0,0,0" brush="255,255,255"/>
            <graphic yoff="30.00" x="757.00" y="663.00" id="245387" net="2" show="0" grparent="245383" state="1" pen="0,0,0" brush="255,255,255"/>
            <graphic yoff="30.00" x="619.00" y="413.00" id="245439" net="6" show="0" grparent="245435" state="1" pen="0,0,0" brush="255,255,255"/>
          </graphics>
        </attribute>
        <graphics count="3">
          <graphic x="1560.00" y="1220.00" id="245341" net="1" show="1" w="20.00" h="20.00" state="4" pen="0,0,0" brush="255,255,255"/>
          <graphic x="757.00" y="633.00" id="245383" net="2" show="1" w="20.00" h="20.00" state="8" pen="0,0,0" brush="255,255,255"/>
          <graphic x="619.00" y="383.00" id="245435" net="6" show="1" w="20.00" h="20.00" state="8" pen="0,0,0" brush="255,255,255"/>
        </graphics>
      </node>
      <node id="245342" net="1">
        <attribute name="Name" id="245343" net="1">
          <![CDATA[NKIL10_Cyt]]>
          <graphics count="4">
            <graphic xoff="25.00" yoff="20.00" x="1545.00" y="1300.00" id="245344" net="1" show="1" grparent="245352" state="1" pen="0,0,0" brush="255,255,255"/>
            <graphic xoff="25.00" yoff="20.00" x="653.00" y="911.00" id="245410" net="2" show="1" grparent="245409" state="1" pen="0,0,0" brush="255,255,255"/>
            <graphic xoff="25.00" yoff="20.00" x="556.00" y="488.00" id="245462" net="6" show="1" grparent="245461" state="1" pen="0,0,0" brush="255,255,255"/>
            <graphic xoff="25.00" yoff="20.00" x="745.00" y="640.00" id="270942" net="5" show="1" state="1" pen="0,0,0" brush="255,255,255"/>
          </graphics>
        </attribute>
        <attribute name="ID" id="245345" net="1">
          <![CDATA[27]]>
          <graphics count="4">
            <graphic xoff="25.00" yoff="20.00" x="1545.00" y="1300.00" id="245346" net="1" show="0" grparent="245352" state="1" pen="0,0,0" brush="255,255,255"/>
            <graphic xoff="25.00" yoff="20.00" x="653.00" y="911.00" id="245411" net="2" show="0" grparent="245409" state="1" pen="0,0,0" brush="255,255,255"/>
            <graphic xoff="25.00" yoff="20.00" x="556.00" y="488.00" id="245463" net="6" show="0" grparent="245461" state="1" pen="0,0,0" brush="255,255,255"/>
            <graphic xoff="25.00" yoff="20.00" x="745.00" y="640.00" id="270943" net="5" show="0" state="1" pen="0,0,0" brush="255,255,255"/>
          </graphics>
        </attribute>
        <attribute name="Logic" id="245347" net="1">
          <![CDATA[0]]>
          <graphics count="0"/>
        </attribute>
        <attribute name="Comment" id="245348" net="1">
          <![CDATA[//old name:NKIL10-Cyt]]>
          <graphics count="4">
            <graphic xoff="40.00" x="1560.00" y="1280.00" id="245349" net="1" show="0" grparent="245352" state="1" pen="0,0,0" brush="255,255,255"/>
            <graphic xoff="40.00" x="668.00" y="891.00" id="245412" net="2" show="0" grparent="245409" state="1" pen="0,0,0" brush="255,255,255"/>
            <graphic xoff="40.00" x="571.00" y="468.00" id="245464" net="6" show="0" grparent="245461" state="1" pen="0,0,0" brush="255,255,255"/>
            <graphic xoff="40.00" x="760.00" y="620.00" id="270944" net="5" show="0" state="1" pen="0,0,0" brush="255,255,255"/>
          </graphics>
        </attribute>
        <attribute name="FunctionList" type="ColList" id="245350" net="1">
          <colList row_count="3" col_count="2" active_row="2" active_col="0">
            <colList_head>
              <colList_colLabel>
                <![CDATA[Function set]]>
              </colList_colLabel>
              <colList_colLabel>
                <![CDATA[Function]]>
              </colList_colLabel>
            </colList_head>
            <colList_body>
              <colList_row nr="0">
                <colList_col nr="0">
                  <![CDATA[Main]]>
                </colList_col>
                <colList_col nr="1">
                  <![CDATA[NKIL10Eff*NKCytProd]]>
                </colList_col>
              </colList_row>
              <colList_row nr="1">
                <colList_col nr="0">
                  <![CDATA[IL10Time]]>
                </colList_col>
                <colList_col nr="1">
                  <![CDATA[NKIL10Eff*NKCytProd]]>
                </colList_col>
              </colList_row>
              <colList_row nr="2">
                <colList_col nr="0">
                  <![CDATA[IL10INFg]]>
                </colList_col>
                <colList_col nr="1">
                  <![CDATA[NKIL10Eff*NKCytProd]]>
                </colList_col>
              </colList_row>
            </colList_body>
          </colList>
          <graphics count="4">
            <graphic yoff="30.00" x="1520.00" y="1310.00" id="245351" net="1" show="0" grparent="245352" state="1" pen="0,0,0" brush="255,255,255"/>
            <graphic yoff="30.00" x="628.00" y="921.00" id="245413" net="2" show="0" grparent="245409" state="1" pen="0,0,0" brush="255,255,255"/>
            <graphic yoff="30.00" x="531.00" y="498.00" id="245465" net="6" show="0" grparent="245461" state="1" pen="0,0,0" brush="255,255,255"/>
            <graphic yoff="30.00" x="720.00" y="650.00" id="270945" net="5" show="0" state="1" pen="0,0,0" brush="255,255,255"/>
          </graphics>
        </attribute>
        <graphics count="3">
          <graphic x="1520.00" y="1280.00" id="245352" net="1" show="1" w="20.00" h="20.00" state="4" pen="0,0,0" brush="255,255,255"/>
          <graphic x="628.00" y="891.00" id="245409" net="2" show="1" w="20.00" h="20.00" state="8" pen="0,0,0" brush="255,255,255"/>
          <graphic x="531.00" y="468.00" id="245461" net="6" show="1" w="20.00" h="20.00" state="8" pen="0,0,0" brush="255,255,255"/>
        </graphics>
      </node>
      <node id="269750" net="1">
        <attribute name="Name" id="269751" net="1">
          <![CDATA[KC_Kill_LD]]>
          <graphics count="3">
            <graphic xoff="25.00" yoff="20.00" x="1205.00" y="80.00" id="269752" net="1" show="1" grparent="269760" state="1" pen="0,0,0" brush="255,255,255"/>
            <graphic xoff="25.00" yoff="20.00" x="196.00" y="715.00" id="269803" net="4" show="1" grparent="269802" state="1" pen="0,0,0" brush="255,255,255"/>
            <graphic xoff="25.00" yoff="20.00" x="318.00" y="326.00" id="269829" net="7" show="1" grparent="269828" state="1" pen="0,0,0" brush="255,255,255"/>
          </graphics>
        </attribute>
        <attribute name="ID" id="269753" net="1">
          <![CDATA[28]]>
          <graphics count="3">
            <graphic xoff="25.00" yoff="20.00" x="1205.00" y="80.00" id="269754" net="1" show="0" grparent="269760" state="1" pen="0,0,0" brush="255,255,255"/>
            <graphic xoff="25.00" yoff="20.00" x="196.00" y="715.00" id="269804" net="4" show="0" grparent="269802" state="1" pen="0,0,0" brush="255,255,255"/>
            <graphic xoff="25.00" yoff="20.00" x="318.00" y="326.00" id="269830" net="7" show="0" grparent="269828" state="1" pen="0,0,0" brush="255,255,255"/>
          </graphics>
        </attribute>
        <attribute name="Logic" id="269755" net="1">
          <![CDATA[0]]>
          <graphics count="0"/>
        </attribute>
        <attribute name="Comment" id="269756" net="1">
          <![CDATA[//old name:KC-Kill-LD]]>
          <graphics count="3">
            <graphic xoff="40.00" x="1220.00" y="60.00" id="269757" net="1" show="0" grparent="269760" state="1" pen="0,0,0" brush="255,255,255"/>
            <graphic xoff="40.00" x="211.00" y="695.00" id="269805" net="4" show="0" grparent="269802" state="1" pen="0,0,0" brush="255,255,255"/>
            <graphic xoff="40.00" x="333.00" y="306.00" id="269831" net="7" show="0" grparent="269828" state="1" pen="0,0,0" brush="255,255,255"/>
          </graphics>
        </attribute>
        <attribute name="FunctionList" type="ColList" id="269758" net="1">
          <colList row_count="3" col_count="2" active_row="2" active_col="0">
            <colList_head>
              <colList_colLabel>
                <![CDATA[Function set]]>
              </colList_colLabel>
              <colList_colLabel>
                <![CDATA[Function]]>
              </colList_colLabel>
            </colList_head>
            <colList_body>
              <colList_row nr="0">
                <colList_col nr="0">
                  <![CDATA[Main]]>
                </colList_col>
                <colList_col nr="1">
                  <![CDATA[MKill*(0.01*KCClassicalAcivation)*KC*LD]]>
                </colList_col>
              </colList_row>
              <colList_row nr="1">
                <colList_col nr="0">
                  <![CDATA[IL10Time]]>
                </colList_col>
                <colList_col nr="1">
                  <![CDATA[MKill*(0.01*KCClassicalAcivation)*KC*LD]]>
                </colList_col>
              </colList_row>
              <colList_row nr="2">
                <colList_col nr="0">
                  <![CDATA[IL10INFg]]>
                </colList_col>
                <colList_col nr="1">
                  <![CDATA[MKill*(0.01*KCClassicalAcivation)*KC*LD]]>
                </colList_col>
              </colList_row>
            </colList_body>
          </colList>
          <graphics count="3">
            <graphic yoff="30.00" x="1180.00" y="90.00" id="269759" net="1" show="0" grparent="269760" state="1" pen="0,0,0" brush="255,255,255"/>
            <graphic yoff="30.00" x="171.00" y="725.00" id="269806" net="4" show="0" grparent="269802" state="1" pen="0,0,0" brush="255,255,255"/>
            <graphic yoff="30.00" x="293.00" y="336.00" id="269832" net="7" show="0" grparent="269828" state="1" pen="0,0,0" brush="255,255,255"/>
          </graphics>
        </attribute>
        <graphics count="3">
          <graphic x="1180.00" y="60.00" id="269760" net="1" show="1" w="20.00" h="20.00" state="4" pen="0,0,0" brush="255,255,255"/>
          <graphic x="171.00" y="695.00" id="269802" net="4" show="1" w="20.00" h="20.00" state="8" pen="0,0,0" brush="255,255,255"/>
          <graphic x="293.00" y="306.00" id="269828" net="7" show="1" w="20.00" h="20.00" state="8" pen="0,0,0" brush="255,255,255"/>
        </graphics>
      </node>
      <node id="269767" net="1">
        <attribute name="Name" id="269768" net="1">
          <![CDATA[LD_Kill_KC]]>
          <graphics count="3">
            <graphic xoff="19.00" yoff="24.00" x="1199.00" y="204.00" id="269769" net="1" show="1" grparent="269777" state="1" pen="0,0,0" brush="255,255,255"/>
            <graphic xoff="25.00" yoff="20.00" x="513.00" y="432.00" id="269855" net="7" show="1" grparent="269854" state="1" pen="0,0,0" brush="255,255,255"/>
            <graphic xoff="25.00" yoff="20.00" x="704.00" y="862.00" id="269881" net="4" show="1" grparent="269880" state="1" pen="0,0,0" brush="255,255,255"/>
          </graphics>
        </attribute>
        <attribute name="ID" id="269770" net="1">
          <![CDATA[29]]>
          <graphics count="3">
            <graphic xoff="25.00" yoff="20.00" x="1205.00" y="200.00" id="269771" net="1" show="0" grparent="269777" state="1" pen="0,0,0" brush="255,255,255"/>
            <graphic xoff="25.00" yoff="20.00" x="513.00" y="432.00" id="269856" net="7" show="0" grparent="269854" state="1" pen="0,0,0" brush="255,255,255"/>
            <graphic xoff="25.00" yoff="20.00" x="704.00" y="862.00" id="269882" net="4" show="0" grparent="269880" state="1" pen="0,0,0" brush="255,255,255"/>
          </graphics>
        </attribute>
        <attribute name="Logic" id="269772" net="1">
          <![CDATA[0]]>
          <graphics count="0"/>
        </attribute>
        <attribute name="Comment" id="269773" net="1">
          <![CDATA[//old name:LD-Kill-KC]]>
          <graphics count="3">
            <graphic xoff="40.00" x="1220.00" y="180.00" id="269774" net="1" show="0" grparent="269777" state="1" pen="0,0,0" brush="255,255,255"/>
            <graphic xoff="40.00" x="528.00" y="412.00" id="269857" net="7" show="0" grparent="269854" state="1" pen="0,0,0" brush="255,255,255"/>
            <graphic xoff="40.00" x="719.00" y="842.00" id="269883" net="4" show="0" grparent="269880" state="1" pen="0,0,0" brush="255,255,255"/>
          </graphics>
        </attribute>
        <attribute name="FunctionList" type="ColList" id="269775" net="1">
          <colList row_count="3" col_count="2" active_row="2" active_col="0">
            <colList_head>
              <colList_colLabel>
                <![CDATA[Function set]]>
              </colList_colLabel>
              <colList_colLabel>
                <![CDATA[Function]]>
              </colList_colLabel>
            </colList_head>
            <colList_body>
              <colList_row nr="0">
                <colList_col nr="0">
                  <![CDATA[Main]]>
                </colList_col>
                <colList_col nr="1">
                  <![CDATA[LDKill*LD/KC]]>
                </colList_col>
              </colList_row>
              <colList_row nr="1">
                <colList_col nr="0">
                  <![CDATA[IL10Time]]>
                </colList_col>
                <colList_col nr="1">
                  <![CDATA[LDKill*LD/KC]]>
                </colList_col>
              </colList_row>
              <colList_row nr="2">
                <colList_col nr="0">
                  <![CDATA[IL10INFg]]>
                </colList_col>
                <colList_col nr="1">
                  <![CDATA[LDKill*LD/KC]]>
                </colList_col>
              </colList_row>
            </colList_body>
          </colList>
          <graphics count="3">
            <graphic yoff="30.00" x="1180.00" y="210.00" id="269776" net="1" show="0" grparent="269777" state="1" pen="0,0,0" brush="255,255,255"/>
            <graphic yoff="30.00" x="488.00" y="442.00" id="269858" net="7" show="0" grparent="269854" state="1" pen="0,0,0" brush="255,255,255"/>
            <graphic yoff="30.00" x="679.00" y="872.00" id="269884" net="4" show="0" grparent="269880" state="1" pen="0,0,0" brush="255,255,255"/>
          </graphics>
        </attribute>
        <graphics count="3">
          <graphic x="1180.00" y="180.00" id="269777" net="1" show="1" w="20.00" h="20.00" state="4" pen="0,0,0" brush="255,255,255"/>
          <graphic x="488.00" y="412.00" id="269854" net="7" show="1" w="20.00" h="20.00" state="8" pen="0,0,0" brush="255,255,255"/>
          <graphic x="679.00" y="842.00" id="269880" net="4" show="1" w="20.00" h="20.00" state="8" pen="0,0,0" brush="255,255,255"/>
        </graphics>
      </node>
      <node id="269935" net="1">
        <attribute name="Name" id="269936" net="1">
          <![CDATA[KC_Arrival]]>
          <graphics count="4">
            <graphic xoff="25.00" yoff="20.00" x="1205.00" y="40.00" id="269937" net="1" show="1" grparent="269945" state="1" pen="0,0,0" brush="255,255,255"/>
            <graphic xoff="25.00" yoff="20.00" x="485.00" y="958.00" id="269971" net="4" show="1" grparent="269970" state="1" pen="0,0,0" brush="255,255,255"/>
            <graphic xoff="25.00" yoff="20.00" x="1025.00" y="180.00" id="270083" net="10" show="1" state="1" pen="0,0,0" brush="255,255,255"/>
            <graphic xoff="25.00" yoff="20.00" x="702.00" y="387.00" id="321150" net="7" show="1" grparent="321149" state="1" pen="0,0,0" brush="255,255,255"/>
          </graphics>
        </attribute>
        <attribute name="ID" id="269938" net="1">
          <![CDATA[30]]>
          <graphics count="4">
            <graphic xoff="25.00" yoff="20.00" x="1205.00" y="40.00" id="269939" net="1" show="0" grparent="269945" state="1" pen="0,0,0" brush="255,255,255"/>
            <graphic xoff="25.00" yoff="20.00" x="485.00" y="958.00" id="269972" net="4" show="0" grparent="269970" state="1" pen="0,0,0" brush="255,255,255"/>
            <graphic xoff="25.00" yoff="20.00" x="1025.00" y="180.00" id="270084" net="10" show="0" state="1" pen="0,0,0" brush="255,255,255"/>
            <graphic xoff="25.00" yoff="20.00" x="702.00" y="387.00" id="321151" net="7" show="0" grparent="321149" state="1" pen="0,0,0" brush="255,255,255"/>
          </graphics>
        </attribute>
        <attribute name="Logic" id="269940" net="1">
          <![CDATA[0]]>
          <graphics count="0"/>
        </attribute>
        <attribute name="Comment" id="269941" net="1">
          <![CDATA[//old name:KC-Arrival]]>
          <graphics count="4">
            <graphic xoff="40.00" x="1220.00" y="20.00" id="269942" net="1" show="0" grparent="269945" state="1" pen="0,0,0" brush="255,255,255"/>
            <graphic xoff="40.00" x="500.00" y="938.00" id="269973" net="4" show="0" grparent="269970" state="1" pen="0,0,0" brush="255,255,255"/>
            <graphic xoff="40.00" x="1040.00" y="160.00" id="270085" net="10" show="0" state="1" pen="0,0,0" brush="255,255,255"/>
            <graphic xoff="40.00" x="717.00" y="367.00" id="321152" net="7" show="0" grparent="321149" state="1" pen="0,0,0" brush="255,255,255"/>
          </graphics>
        </attribute>
        <attribute name="FunctionList" type="ColList" id="269943" net="1">
          <colList row_count="3" col_count="2" active_row="2" active_col="0">
            <colList_head>
              <colList_colLabel>
                <![CDATA[Function set]]>
              </colList_colLabel>
              <colList_colLabel>
                <![CDATA[Function]]>
              </colList_colLabel>
            </colList_head>
            <colList_body>
              <colList_row nr="0">
                <colList_col nr="0">
                  <![CDATA[Main]]>
                </colList_col>
                <colList_col nr="1">
                  <![CDATA[MacArr*(LD/(KC+1))]]>
                </colList_col>
              </colList_row>
              <colList_row nr="1">
                <colList_col nr="0">
                  <![CDATA[IL10Time]]>
                </colList_col>
                <colList_col nr="1">
                  <![CDATA[MacArr*(LD/(KC+1))]]>
                </colList_col>
              </colList_row>
              <colList_row nr="2">
                <colList_col nr="0">
                  <![CDATA[IL10INFg]]>
                </colList_col>
                <colList_col nr="1">
                  <![CDATA[MacArr*(LD/(KC+1))]]>
                </colList_col>
              </colList_row>
            </colList_body>
          </colList>
          <graphics count="4">
            <graphic yoff="30.00" x="1180.00" y="50.00" id="269944" net="1" show="0" grparent="269945" state="1" pen="0,0,0" brush="255,255,255"/>
            <graphic yoff="30.00" x="460.00" y="968.00" id="269974" net="4" show="0" grparent="269970" state="1" pen="0,0,0" brush="255,255,255"/>
            <graphic yoff="30.00" x="1000.00" y="190.00" id="270086" net="10" show="0" state="1" pen="0,0,0" brush="255,255,255"/>
            <graphic yoff="30.00" x="677.00" y="397.00" id="321153" net="7" show="0" grparent="321149" state="1" pen="0,0,0" brush="255,255,255"/>
          </graphics>
        </attribute>
        <graphics count="3">
          <graphic x="1180.00" y="20.00" id="269945" net="1" show="1" w="20.00" h="20.00" state="4" pen="0,0,0" brush="255,255,255"/>
          <graphic x="460.00" y="938.00" id="269970" net="4" show="1" w="20.00" h="20.00" state="8" pen="0,0,0" brush="255,255,255"/>
          <graphic x="677.00" y="367.00" id="321149" net="7" show="1" w="20.00" h="20.00" state="8" pen="0,0,0" brush="255,255,255"/>
        </graphics>
      </node>
      <node id="270415" net="1">
        <attribute name="Name" id="270416" net="1">
          <![CDATA[LD_Reproduce]]>
          <graphics count="3">
            <graphic xoff="22.00" yoff="15.00" x="1202.00" y="155.00" id="270417" net="1" show="1" grparent="270425" state="1" pen="0,0,0" brush="255,255,255"/>
            <graphic xoff="25.00" yoff="20.00" x="685.00" y="803.00" id="270451" net="4" show="1" grparent="270450" state="1" pen="0,0,0" brush="255,255,255"/>
            <graphic xoff="25.00" yoff="20.00" x="481.00" y="143.00" id="270477" net="7" show="1" grparent="270476" state="1" pen="0,0,0" brush="255,255,255"/>
          </graphics>
        </attribute>
        <attribute name="ID" id="270418" net="1">
          <![CDATA[31]]>
          <graphics count="3">
            <graphic xoff="22.00" yoff="15.00" x="1202.00" y="155.00" id="270419" net="1" show="0" grparent="270425" state="1" pen="0,0,0" brush="255,255,255"/>
            <graphic xoff="25.00" yoff="20.00" x="685.00" y="803.00" id="270452" net="4" show="0" grparent="270450" state="1" pen="0,0,0" brush="255,255,255"/>
            <graphic xoff="25.00" yoff="20.00" x="481.00" y="143.00" id="270478" net="7" show="0" grparent="270476" state="1" pen="0,0,0" brush="255,255,255"/>
          </graphics>
        </attribute>
        <attribute name="Logic" id="270420" net="1">
          <![CDATA[0]]>
          <graphics count="0"/>
        </attribute>
        <attribute name="Comment" id="270421" net="1">
          <![CDATA[//old name:LD-Reproduce]]>
          <graphics count="3">
            <graphic xoff="37.00" yoff="-5.00" x="1217.00" y="135.00" id="270422" net="1" show="0" grparent="270425" state="1" pen="0,0,0" brush="255,255,255"/>
            <graphic xoff="40.00" x="700.00" y="783.00" id="270453" net="4" show="0" grparent="270450" state="1" pen="0,0,0" brush="255,255,255"/>
            <graphic xoff="40.00" x="496.00" y="123.00" id="270479" net="7" show="0" grparent="270476" state="1" pen="0,0,0" brush="255,255,255"/>
          </graphics>
        </attribute>
        <attribute name="FunctionList" type="ColList" id="270423" net="1">
          <colList row_count="3" col_count="2" active_row="2" active_col="0">
            <colList_head>
              <colList_colLabel>
                <![CDATA[Function set]]>
              </colList_colLabel>
              <colList_colLabel>
                <![CDATA[Function]]>
              </colList_colLabel>
            </colList_head>
            <colList_body>
              <colList_row nr="0">
                <colList_col nr="0">
                  <![CDATA[Main]]>
                </colList_col>
                <colList_col nr="1">
                  <![CDATA[LDRep*LD*(1-LD/(KCCC*KC))]]>
                </colList_col>
              </colList_row>
              <colList_row nr="1">
                <colList_col nr="0">
                  <![CDATA[IL10Time]]>
                </colList_col>
                <colList_col nr="1">
                  <![CDATA[LDRep*LD*(1-LD/(KCCC*KC))]]>
                </colList_col>
              </colList_row>
              <colList_row nr="2">
                <colList_col nr="0">
                  <![CDATA[IL10INFg]]>
                </colList_col>
                <colList_col nr="1">
                  <![CDATA[LDRep*LD*(1-LD/(KCCC*KC))]]>
                </colList_col>
              </colList_row>
            </colList_body>
          </colList>
          <graphics count="3">
            <graphic xoff="-3.00" yoff="25.00" x="1177.00" y="165.00" id="270424" net="1" show="0" grparent="270425" state="1" pen="0,0,0" brush="255,255,255"/>
            <graphic yoff="30.00" x="660.00" y="813.00" id="270454" net="4" show="0" grparent="270450" state="1" pen="0,0,0" brush="255,255,255"/>
            <graphic yoff="30.00" x="456.00" y="153.00" id="270480" net="7" show="0" grparent="270476" state="1" pen="0,0,0" brush="255,255,255"/>
          </graphics>
        </attribute>
        <graphics count="3">
          <graphic x="1180.00" y="140.00" id="270425" net="1" show="1" w="20.00" h="20.00" state="4" pen="0,0,0" brush="255,255,255"/>
          <graphic x="660.00" y="783.00" id="270450" net="4" show="1" w="20.00" h="20.00" state="8" pen="0,0,0" brush="255,255,255"/>
          <graphic x="456.00" y="123.00" id="270476" net="7" show="1" w="20.00" h="20.00" state="8" pen="0,0,0" brush="255,255,255"/>
        </graphics>
      </node>
      <node id="270770" net="6">
        <attribute name="Name" id="270771" net="6">
          <![CDATA[NKEff_Death]]>
          <graphics count="1">
            <graphic xoff="25.00" yoff="20.00" x="708.00" y="112.00" id="270772" net="6" show="1" grparent="270780" state="1" pen="0,0,0" brush="255,255,255"/>
          </graphics>
        </attribute>
        <attribute name="ID" id="270773" net="6">
          <![CDATA[32]]>
          <graphics count="1">
            <graphic xoff="25.00" yoff="20.00" x="708.00" y="112.00" id="270774" net="6" show="0" grparent="270780" state="1" pen="0,0,0" brush="255,255,255"/>
          </graphics>
        </attribute>
        <attribute name="Logic" id="270775" net="6">
          <![CDATA[0]]>
          <graphics count="0"/>
        </attribute>
        <attribute name="Comment" id="270776" net="6">
          <![CDATA[//old name:NKEff-Death]]>
          <graphics count="1">
            <graphic xoff="40.00" x="723.00" y="92.00" id="270777" net="6" show="0" grparent="270780" state="1" pen="0,0,0" brush="255,255,255"/>
          </graphics>
        </attribute>
        <attribute name="FunctionList" type="ColList" id="270778" net="6">
          <colList row_count="3" col_count="2" active_row="2" active_col="0">
            <colList_head>
              <colList_colLabel>
                <![CDATA[Function set]]>
              </colList_colLabel>
              <colList_colLabel>
                <![CDATA[Function]]>
              </colList_colLabel>
            </colList_head>
            <colList_body>
              <colList_row nr="0">
                <colList_col nr="0">
                  <![CDATA[Main]]>
                </colList_col>
                <colList_col nr="1">
                  <![CDATA[(NK/NKLife)*log(2)]]>
                </colList_col>
              </colList_row>
              <colList_row nr="1">
                <colList_col nr="0">
                  <![CDATA[IL10Time]]>
                </colList_col>
                <colList_col nr="1">
                  <![CDATA[(NK/NKLife)*log(2)]]>
                </colList_col>
              </colList_row>
              <colList_row nr="2">
                <colList_col nr="0">
                  <![CDATA[IL10INFg]]>
                </colList_col>
                <colList_col nr="1">
                  <![CDATA[(NK/NKLife)*log(2)]]>
                </colList_col>
              </colList_row>
            </colList_body>
          </colList>
          <graphics count="1">
            <graphic yoff="30.00" x="683.00" y="122.00" id="270779" net="6" show="0" grparent="270780" state="1" pen="0,0,0" brush="255,255,255"/>
          </graphics>
        </attribute>
        <graphics count="1">
          <graphic x="683.00" y="92.00" id="270780" net="6" show="1" w="20.00" h="20.00" state="1" pen="0,0,0" brush="255,255,255"/>
        </graphics>
      </node>
      <node id="270965" net="1">
        <attribute name="Name" id="270966" net="1">
          <![CDATA[iNKTCD1d_INFg]]>
          <graphics count="3">
            <graphic xoff="25.00" yoff="20.00" x="1625.00" y="820.00" id="270967" net="1" show="1" grparent="270975" state="1" pen="0,0,0" brush="255,255,255"/>
            <graphic xoff="25.00" yoff="20.00" x="730.00" y="680.00" id="271034" net="2" show="1" grparent="271033" state="1" pen="0,0,0" brush="255,255,255"/>
            <graphic xoff="25.00" yoff="20.00" x="485.00" y="700.00" id="271060" net="5" show="1" grparent="271059" state="1" pen="0,0,0" brush="255,255,255"/>
          </graphics>
        </attribute>
        <attribute name="ID" id="270968" net="1">
          <![CDATA[33]]>
          <graphics count="3">
            <graphic xoff="25.00" yoff="20.00" x="1625.00" y="820.00" id="270969" net="1" show="0" grparent="270975" state="1" pen="0,0,0" brush="255,255,255"/>
            <graphic xoff="25.00" yoff="20.00" x="730.00" y="680.00" id="271035" net="2" show="0" grparent="271033" state="1" pen="0,0,0" brush="255,255,255"/>
            <graphic xoff="25.00" yoff="20.00" x="485.00" y="700.00" id="271061" net="5" show="0" grparent="271059" state="1" pen="0,0,0" brush="255,255,255"/>
          </graphics>
        </attribute>
        <attribute name="Logic" id="270970" net="1">
          <![CDATA[0]]>
          <graphics count="0"/>
        </attribute>
        <attribute name="Comment" id="270971" net="1">
          <![CDATA[//old name:iNKTCD1d-INFg]]>
          <graphics count="3">
            <graphic xoff="40.00" x="1640.00" y="800.00" id="270972" net="1" show="0" grparent="270975" state="1" pen="0,0,0" brush="255,255,255"/>
            <graphic xoff="40.00" x="745.00" y="660.00" id="271036" net="2" show="0" grparent="271033" state="1" pen="0,0,0" brush="255,255,255"/>
            <graphic xoff="40.00" x="500.00" y="680.00" id="271062" net="5" show="0" grparent="271059" state="1" pen="0,0,0" brush="255,255,255"/>
          </graphics>
        </attribute>
        <attribute name="FunctionList" type="ColList" id="270973" net="1">
          <colList row_count="3" col_count="2" active_row="2" active_col="0">
            <colList_head>
              <colList_colLabel>
                <![CDATA[Function set]]>
              </colList_colLabel>
              <colList_colLabel>
                <![CDATA[Function]]>
              </colList_colLabel>
            </colList_head>
            <colList_body>
              <colList_row nr="0">
                <colList_col nr="0">
                  <![CDATA[Main]]>
                </colList_col>
                <colList_col nr="1">
                  <![CDATA[iNKTINFgProd*iNKTEffCD1d]]>
                </colList_col>
              </colList_row>
              <colList_row nr="1">
                <colList_col nr="0">
                  <![CDATA[IL10Time]]>
                </colList_col>
                <colList_col nr="1">
                  <![CDATA[iNKTINFgProd*iNKTEffCD1d]]>
                </colList_col>
              </colList_row>
              <colList_row nr="2">
                <colList_col nr="0">
                  <![CDATA[IL10INFg]]>
                </colList_col>
                <colList_col nr="1">
                  <![CDATA[iNKTINFgProd*iNKTEffCD1d]]>
                </colList_col>
              </colList_row>
            </colList_body>
          </colList>
          <graphics count="3">
            <graphic yoff="30.00" x="1600.00" y="830.00" id="270974" net="1" show="0" grparent="270975" state="1" pen="0,0,0" brush="255,255,255"/>
            <graphic xoff="-209.00" yoff="191.00" x="496.00" y="851.00" id="271037" net="2" show="0" grparent="271033" state="1" pen="0,0,0" brush="255,255,255"/>
            <graphic yoff="30.00" x="460.00" y="710.00" id="271063" net="5" show="0" grparent="271059" state="1" pen="0,0,0" brush="255,255,255"/>
          </graphics>
        </attribute>
        <graphics count="3">
          <graphic x="1600.00" y="800.00" id="270975" net="1" show="1" w="20.00" h="20.00" state="4" pen="0,0,0" brush="255,255,255"/>
          <graphic x="705.00" y="660.00" id="271033" net="2" show="1" w="20.00" h="20.00" state="8" pen="0,0,0" brush="255,255,255"/>
          <graphic x="460.00" y="680.00" id="271059" net="5" show="1" w="20.00" h="20.00" state="8" pen="0,0,0" brush="255,255,255"/>
        </graphics>
      </node>
      <node id="271120" net="1">
        <attribute name="Name" id="271121" net="1">
          <![CDATA[iNKTCD1d_IL4]]>
          <graphics count="3">
            <graphic xoff="23.00" yoff="20.00" x="1663.00" y="860.00" id="271122" net="1" show="1" grparent="271130" state="1" pen="0,0,0" brush="255,255,255"/>
            <graphic xoff="25.00" yoff="20.00" x="515.00" y="772.00" id="271156" net="5" show="1" grparent="271155" state="1" pen="0,0,0" brush="255,255,255"/>
            <graphic xoff="25.00" yoff="20.00" x="288.00" y="537.00" id="271182" net="2" show="1" grparent="271181" state="1" pen="0,0,0" brush="255,255,255"/>
          </graphics>
        </attribute>
        <attribute name="ID" id="271123" net="1">
          <![CDATA[34]]>
          <graphics count="3">
            <graphic xoff="25.00" yoff="20.00" x="1665.00" y="860.00" id="271124" net="1" show="0" grparent="271130" state="1" pen="0,0,0" brush="255,255,255"/>
            <graphic xoff="25.00" yoff="20.00" x="515.00" y="772.00" id="271157" net="5" show="0" grparent="271155" state="1" pen="0,0,0" brush="255,255,255"/>
            <graphic xoff="25.00" yoff="20.00" x="288.00" y="537.00" id="271183" net="2" show="0" grparent="271181" state="1" pen="0,0,0" brush="255,255,255"/>
          </graphics>
        </attribute>
        <attribute name="Logic" id="271125" net="1">
          <![CDATA[0]]>
          <graphics count="0"/>
        </attribute>
        <attribute name="Comment" id="271126" net="1">
          <![CDATA[//old name:iNKTCD1d-IL4]]>
          <graphics count="3">
            <graphic xoff="40.00" x="1680.00" y="840.00" id="271127" net="1" show="0" grparent="271130" state="1" pen="0,0,0" brush="255,255,255"/>
            <graphic xoff="40.00" x="530.00" y="752.00" id="271158" net="5" show="0" grparent="271155" state="1" pen="0,0,0" brush="255,255,255"/>
            <graphic xoff="40.00" x="303.00" y="517.00" id="271184" net="2" show="0" grparent="271181" state="1" pen="0,0,0" brush="255,255,255"/>
          </graphics>
        </attribute>
        <attribute name="FunctionList" type="ColList" id="271128" net="1">
          <colList row_count="3" col_count="2" active_row="2" active_col="0">
            <colList_head>
              <colList_colLabel>
                <![CDATA[Function set]]>
              </colList_colLabel>
              <colList_colLabel>
                <![CDATA[Function]]>
              </colList_colLabel>
            </colList_head>
            <colList_body>
              <colList_row nr="0">
                <colList_col nr="0">
                  <![CDATA[Main]]>
                </colList_col>
                <colList_col nr="1">
                  <![CDATA[iNKTIL4Prod*iNKTEffCD1d]]>
                </colList_col>
              </colList_row>
              <colList_row nr="1">
                <colList_col nr="0">
                  <![CDATA[IL10Time]]>
                </colList_col>
                <colList_col nr="1">
                  <![CDATA[iNKTIL4Prod*iNKTEffCD1d]]>
                </colList_col>
              </colList_row>
              <colList_row nr="2">
                <colList_col nr="0">
                  <![CDATA[IL10INFg]]>
                </colList_col>
                <colList_col nr="1">
                  <![CDATA[iNKTIL4Prod*iNKTEffCD1d]]>
                </colList_col>
              </colList_row>
            </colList_body>
          </colList>
          <graphics count="3">
            <graphic yoff="30.00" x="1640.00" y="870.00" id="271129" net="1" show="0" grparent="271130" state="1" pen="0,0,0" brush="255,255,255"/>
            <graphic yoff="30.00" x="490.00" y="782.00" id="271159" net="5" show="0" grparent="271155" state="1" pen="0,0,0" brush="255,255,255"/>
            <graphic yoff="30.00" x="263.00" y="547.00" id="271185" net="2" show="0" grparent="271181" state="1" pen="0,0,0" brush="255,255,255"/>
          </graphics>
        </attribute>
        <graphics count="3">
          <graphic x="1640.00" y="840.00" id="271130" net="1" show="1" w="20.00" h="20.00" state="4" pen="0,0,0" brush="255,255,255"/>
          <graphic x="490.00" y="752.00" id="271155" net="5" show="1" w="20.00" h="20.00" state="8" pen="0,0,0" brush="255,255,255"/>
          <graphic x="263.00" y="517.00" id="271181" net="2" show="1" w="20.00" h="20.00" state="8" pen="0,0,0" brush="255,255,255"/>
        </graphics>
      </node>
      <node id="271284" net="4">
        <attribute name="Name" id="271285" net="4">
          <![CDATA[KC_CA_vs_AA]]>
          <graphics count="1">
            <graphic xoff="25.00" yoff="20.00" x="443.00" y="685.00" id="271286" net="4" show="1" grparent="271294" state="1" pen="0,0,0" brush="255,255,255"/>
          </graphics>
        </attribute>
        <attribute name="ID" id="271287" net="4">
          <![CDATA[35]]>
          <graphics count="1">
            <graphic xoff="25.00" yoff="20.00" x="443.00" y="685.00" id="271288" net="4" show="0" grparent="271294" state="1" pen="0,0,0" brush="255,255,255"/>
          </graphics>
        </attribute>
        <attribute name="Logic" id="271289" net="4">
          <![CDATA[0]]>
          <graphics count="0"/>
        </attribute>
        <attribute name="Comment" id="271290" net="4">
          <![CDATA[//old name:KC-CA-vs-AA]]>
          <graphics count="1">
            <graphic xoff="40.00" x="458.00" y="665.00" id="271291" net="4" show="0" grparent="271294" state="1" pen="0,0,0" brush="255,255,255"/>
          </graphics>
        </attribute>
        <attribute name="FunctionList" type="ColList" id="271292" net="4">
          <colList row_count="3" col_count="2" active_row="2" active_col="0">
            <colList_head>
              <colList_colLabel>
                <![CDATA[Function set]]>
              </colList_colLabel>
              <colList_colLabel>
                <![CDATA[Function]]>
              </colList_colLabel>
            </colList_head>
            <colList_body>
              <colList_row nr="0">
                <colList_col nr="0">
                  <![CDATA[Main]]>
                </colList_col>
                <colList_col nr="1">
                  <![CDATA[ActivationFight*(KCClassicalAcivation+KCAlternativeActivation)]]>
                </colList_col>
              </colList_row>
              <colList_row nr="1">
                <colList_col nr="0">
                  <![CDATA[IL10Time]]>
                </colList_col>
                <colList_col nr="1">
                  <![CDATA[ActivationFight*(KCClassicalAcivation+KCAlternativeActivation)]]>
                </colList_col>
              </colList_row>
              <colList_row nr="2">
                <colList_col nr="0">
                  <![CDATA[IL10INFg]]>
                </colList_col>
                <colList_col nr="1">
                  <![CDATA[ActivationFight*(KCClassicalAcivation+KCAlternativeActivation)]]>
                </colList_col>
              </colList_row>
            </colList_body>
          </colList>
          <graphics count="1">
            <graphic yoff="30.00" x="418.00" y="695.00" id="271293" net="4" show="0" grparent="271294" state="1" pen="0,0,0" brush="255,255,255"/>
          </graphics>
        </attribute>
        <graphics count="1">
          <graphic x="418.00" y="665.00" id="271294" net="4" show="1" w="20.00" h="20.00" state="1" pen="0,0,0" brush="255,255,255"/>
        </graphics>
      </node>
      <node id="271330" net="1">
        <attribute name="Name" id="271331" net="1">
          <![CDATA[KC_AA_IL10]]>
          <graphics count="3">
            <graphic xoff="25.00" yoff="20.00" x="1445.00" y="720.00" id="271332" net="1" show="1" grparent="271340" state="1" pen="0,0,0" brush="255,255,255"/>
            <graphic xoff="2.00" yoff="29.00" x="575.00" y="715.00" id="271392" net="4" show="1" grparent="271391" state="1" pen="0,0,0" brush="255,255,255"/>
            <graphic xoff="25.00" yoff="20.00" x="42.00" y="696.00" id="273926" net="2" show="1" grparent="273925" state="1" pen="0,0,0" brush="255,255,255"/>
          </graphics>
        </attribute>
        <attribute name="ID" id="271333" net="1">
          <![CDATA[36]]>
          <graphics count="3">
            <graphic xoff="25.00" yoff="20.00" x="1445.00" y="720.00" id="271334" net="1" show="0" grparent="271340" state="1" pen="0,0,0" brush="255,255,255"/>
            <graphic xoff="25.00" yoff="20.00" x="598.00" y="706.00" id="271393" net="4" show="0" grparent="271391" state="1" pen="0,0,0" brush="255,255,255"/>
            <graphic xoff="25.00" yoff="20.00" x="42.00" y="696.00" id="273927" net="2" show="0" grparent="273925" state="1" pen="0,0,0" brush="255,255,255"/>
          </graphics>
        </attribute>
        <attribute name="Logic" id="271335" net="1">
          <![CDATA[0]]>
          <graphics count="0"/>
        </attribute>
        <attribute name="Comment" id="271336" net="1">
          <![CDATA[//old name:KC-AA-IL10]]>
          <graphics count="3">
            <graphic xoff="40.00" x="1460.00" y="700.00" id="271337" net="1" show="0" grparent="271340" state="1" pen="0,0,0" brush="255,255,255"/>
            <graphic xoff="40.00" x="613.00" y="686.00" id="271394" net="4" show="0" grparent="271391" state="1" pen="0,0,0" brush="255,255,255"/>
            <graphic xoff="40.00" x="57.00" y="676.00" id="273928" net="2" show="0" grparent="273925" state="1" pen="0,0,0" brush="255,255,255"/>
          </graphics>
        </attribute>
        <attribute name="FunctionList" type="ColList" id="271338" net="1">
          <colList row_count="3" col_count="2" active_row="2" active_col="0">
            <colList_head>
              <colList_colLabel>
                <![CDATA[Function set]]>
              </colList_colLabel>
              <colList_colLabel>
                <![CDATA[Function]]>
              </colList_colLabel>
            </colList_head>
            <colList_body>
              <colList_row nr="0">
                <colList_col nr="0">
                  <![CDATA[Main]]>
                </colList_col>
                <colList_col nr="1">
                  <![CDATA[MacCyt*(0.01*KCAlternativeActivation)*KC]]>
                </colList_col>
              </colList_row>
              <colList_row nr="1">
                <colList_col nr="0">
                  <![CDATA[IL10Time]]>
                </colList_col>
                <colList_col nr="1">
                  <![CDATA[MacCyt*(0.01*KCAlternativeActivation)*KC]]>
                </colList_col>
              </colList_row>
              <colList_row nr="2">
                <colList_col nr="0">
                  <![CDATA[IL10INFg]]>
                </colList_col>
                <colList_col nr="1">
                  <![CDATA[MacCyt*(0.01*KCAlternativeActivation)*KC]]>
                </colList_col>
              </colList_row>
            </colList_body>
          </colList>
          <graphics count="3">
            <graphic yoff="30.00" x="1420.00" y="730.00" id="271339" net="1" show="0" grparent="271340" state="1" pen="0,0,0" brush="255,255,255"/>
            <graphic yoff="30.00" x="573.00" y="716.00" id="271395" net="4" show="0" grparent="271391" state="1" pen="0,0,0" brush="255,255,255"/>
            <graphic yoff="30.00" x="17.00" y="706.00" id="273929" net="2" show="0" grparent="273925" state="1" pen="0,0,0" brush="255,255,255"/>
          </graphics>
        </attribute>
        <graphics count="3">
          <graphic x="1420.00" y="700.00" id="271340" net="1" show="1" w="20.00" h="20.00" state="4" pen="0,0,0" brush="255,255,255"/>
          <graphic x="573.00" y="686.00" id="271391" net="4" show="1" w="20.00" h="20.00" state="8" pen="0,0,0" brush="255,255,255"/>
          <graphic x="17.00" y="676.00" id="273925" net="2" show="1" w="20.00" h="20.00" state="8" pen="0,0,0" brush="255,255,255"/>
        </graphics>
      </node>
      <node id="271469" net="1">
        <attribute name="Name" id="271470" net="1">
          <![CDATA[INFg_KC_CActivate]]>
          <graphics count="3">
            <graphic xoff="25.00" yoff="20.00" x="1425.00" y="660.00" id="271471" net="1" show="1" grparent="271479" state="1" pen="0,0,0" brush="255,255,255"/>
            <graphic xoff="25.00" yoff="20.00" x="732.00" y="365.00" id="271499" net="2" show="1" grparent="271498" state="1" pen="0,0,0" brush="255,255,255"/>
            <graphic xoff="25.00" yoff="20.00" x="94.00" y="743.00" id="271525" net="4" show="1" grparent="271524" state="1" pen="0,0,0" brush="255,255,255"/>
          </graphics>
        </attribute>
        <attribute name="ID" id="271472" net="1">
          <![CDATA[37]]>
          <graphics count="3">
            <graphic xoff="25.00" yoff="20.00" x="1425.00" y="660.00" id="271473" net="1" show="0" grparent="271479" state="1" pen="0,0,0" brush="255,255,255"/>
            <graphic xoff="25.00" yoff="20.00" x="732.00" y="365.00" id="271500" net="2" show="0" grparent="271498" state="1" pen="0,0,0" brush="255,255,255"/>
            <graphic xoff="25.00" yoff="20.00" x="94.00" y="743.00" id="271526" net="4" show="0" grparent="271524" state="1" pen="0,0,0" brush="255,255,255"/>
          </graphics>
        </attribute>
        <attribute name="Logic" id="271474" net="1">
          <![CDATA[0]]>
          <graphics count="0"/>
        </attribute>
        <attribute name="Comment" id="271475" net="1">
          <![CDATA[//old name:INFg-KC-CActivate]]>
          <graphics count="3">
            <graphic xoff="40.00" x="1440.00" y="640.00" id="271476" net="1" show="0" grparent="271479" state="1" pen="0,0,0" brush="255,255,255"/>
            <graphic xoff="40.00" x="747.00" y="345.00" id="271501" net="2" show="0" grparent="271498" state="1" pen="0,0,0" brush="255,255,255"/>
            <graphic xoff="40.00" x="109.00" y="723.00" id="271527" net="4" show="0" grparent="271524" state="1" pen="0,0,0" brush="255,255,255"/>
          </graphics>
        </attribute>
        <attribute name="FunctionList" type="ColList" id="271477" net="1">
          <colList row_count="3" col_count="2" active_row="2" active_col="0">
            <colList_head>
              <colList_colLabel>
                <![CDATA[Function set]]>
              </colList_colLabel>
              <colList_colLabel>
                <![CDATA[Function]]>
              </colList_colLabel>
            </colList_head>
            <colList_body>
              <colList_row nr="0">
                <colList_col nr="0">
                  <![CDATA[Main]]>
                </colList_col>
                <colList_col nr="1">
                  <![CDATA[CytAct*INFgEffectiveness*INFg]]>
                </colList_col>
              </colList_row>
              <colList_row nr="1">
                <colList_col nr="0">
                  <![CDATA[IL10Time]]>
                </colList_col>
                <colList_col nr="1">
                  <![CDATA[CytAct*INFgEffectiveness*INFg]]>
                </colList_col>
              </colList_row>
              <colList_row nr="2">
                <colList_col nr="0">
                  <![CDATA[IL10INFg]]>
                </colList_col>
                <colList_col nr="1">
                  <![CDATA[CytAct*INFgEffectiveness*INFg]]>
                </colList_col>
              </colList_row>
            </colList_body>
          </colList>
          <graphics count="3">
            <graphic yoff="30.00" x="1400.00" y="670.00" id="271478" net="1" show="0" grparent="271479" state="1" pen="0,0,0" brush="255,255,255"/>
            <graphic yoff="30.00" x="707.00" y="375.00" id="271502" net="2" show="0" grparent="271498" state="1" pen="0,0,0" brush="255,255,255"/>
            <graphic yoff="30.00" x="69.00" y="753.00" id="271528" net="4" show="0" grparent="271524" state="1" pen="0,0,0" brush="255,255,255"/>
          </graphics>
        </attribute>
        <graphics count="3">
          <graphic x="1400.00" y="640.00" id="271479" net="1" show="1" w="20.00" h="20.00" state="4" pen="0,0,0" brush="255,255,255"/>
          <graphic x="707.00" y="345.00" id="271498" net="2" show="1" w="20.00" h="20.00" state="8" pen="0,0,0" brush="255,255,255"/>
          <graphic x="69.00" y="723.00" id="271524" net="4" show="1" w="20.00" h="20.00" state="8" pen="0,0,0" brush="255,255,255"/>
        </graphics>
      </node>
      <node id="271532" net="1">
        <attribute name="Name" id="271533" net="1">
          <![CDATA[IL4_KC_AActivate]]>
          <graphics count="3">
            <graphic xoff="27.00" yoff="17.00" x="1507.00" y="637.00" id="271534" net="1" show="1" grparent="271542" state="1" pen="0,0,0" brush="255,255,255"/>
            <graphic xoff="25.00" yoff="20.00" x="781.00" y="704.00" id="271562" net="4" show="1" grparent="271561" state="1" pen="0,0,0" brush="255,255,255"/>
            <graphic xoff="25.00" yoff="20.00" x="189.00" y="620.00" id="271588" net="2" show="1" grparent="271587" state="1" pen="0,0,0" brush="255,255,255"/>
          </graphics>
        </attribute>
        <attribute name="ID" id="271535" net="1">
          <![CDATA[38]]>
          <graphics count="3">
            <graphic xoff="25.00" yoff="20.00" x="1505.00" y="640.00" id="271536" net="1" show="0" grparent="271542" state="1" pen="0,0,0" brush="255,255,255"/>
            <graphic xoff="25.00" yoff="20.00" x="781.00" y="704.00" id="271563" net="4" show="0" grparent="271561" state="1" pen="0,0,0" brush="255,255,255"/>
            <graphic xoff="25.00" yoff="20.00" x="189.00" y="620.00" id="271589" net="2" show="0" grparent="271587" state="1" pen="0,0,0" brush="255,255,255"/>
          </graphics>
        </attribute>
        <attribute name="Logic" id="271537" net="1">
          <![CDATA[0]]>
          <graphics count="0"/>
        </attribute>
        <attribute name="Comment" id="271538" net="1">
          <![CDATA[//old name:IL4-KC-AActivate]]>
          <graphics count="3">
            <graphic xoff="40.00" x="1520.00" y="620.00" id="271539" net="1" show="0" grparent="271542" state="1" pen="0,0,0" brush="255,255,255"/>
            <graphic xoff="40.00" x="796.00" y="684.00" id="271564" net="4" show="0" grparent="271561" state="1" pen="0,0,0" brush="255,255,255"/>
            <graphic xoff="40.00" x="204.00" y="600.00" id="271590" net="2" show="0" grparent="271587" state="1" pen="0,0,0" brush="255,255,255"/>
          </graphics>
        </attribute>
        <attribute name="FunctionList" type="ColList" id="271540" net="1">
          <colList row_count="3" col_count="2" active_row="2" active_col="0">
            <colList_head>
              <colList_colLabel>
                <![CDATA[Function set]]>
              </colList_colLabel>
              <colList_colLabel>
                <![CDATA[Function]]>
              </colList_colLabel>
            </colList_head>
            <colList_body>
              <colList_row nr="0">
                <colList_col nr="0">
                  <![CDATA[Main]]>
                </colList_col>
                <colList_col nr="1">
                  <![CDATA[CytAct*IL4Effectiveness*IL4]]>
                </colList_col>
              </colList_row>
              <colList_row nr="1">
                <colList_col nr="0">
                  <![CDATA[IL10Time]]>
                </colList_col>
                <colList_col nr="1">
                  <![CDATA[CytAct*IL4Effectiveness*IL4]]>
                </colList_col>
              </colList_row>
              <colList_row nr="2">
                <colList_col nr="0">
                  <![CDATA[IL10INFg]]>
                </colList_col>
                <colList_col nr="1">
                  <![CDATA[CytAct*IL4Effectiveness*IL4]]>
                </colList_col>
              </colList_row>
            </colList_body>
          </colList>
          <graphics count="3">
            <graphic yoff="30.00" x="1480.00" y="650.00" id="271541" net="1" show="0" grparent="271542" state="1" pen="0,0,0" brush="255,255,255"/>
            <graphic yoff="30.00" x="756.00" y="714.00" id="271565" net="4" show="0" grparent="271561" state="1" pen="0,0,0" brush="255,255,255"/>
            <graphic yoff="30.00" x="164.00" y="630.00" id="271591" net="2" show="0" grparent="271587" state="1" pen="0,0,0" brush="255,255,255"/>
          </graphics>
        </attribute>
        <graphics count="3">
          <graphic x="1480.00" y="620.00" id="271542" net="1" show="1" w="20.00" h="20.00" state="4" pen="0,0,0" brush="255,255,255"/>
          <graphic x="756.00" y="684.00" id="271561" net="4" show="1" w="20.00" h="20.00" state="8" pen="0,0,0" brush="255,255,255"/>
          <graphic x="164.00" y="600.00" id="271587" net="2" show="1" w="20.00" h="20.00" state="8" pen="0,0,0" brush="255,255,255"/>
        </graphics>
      </node>
      <node id="273951" net="1">
        <attribute name="Name" id="273952" net="1">
          <![CDATA[iNKT_Deactivate]]>
          <graphics count="3">
            <graphic xoff="25.00" yoff="20.00" x="1565.00" y="600.00" id="273953" net="1" show="1" grparent="273961" state="1" pen="0,0,0" brush="255,255,255"/>
            <graphic xoff="25.00" yoff="20.00" x="922.00" y="841.00" id="273987" net="5" show="1" grparent="273986" state="1" pen="0,0,0" brush="255,255,255"/>
            <graphic xoff="25.00" yoff="20.00" x="162.00" y="575.00" id="274013" net="4" show="1" grparent="274012" state="1" pen="0,0,0" brush="255,255,255"/>
          </graphics>
        </attribute>
        <attribute name="ID" id="273954" net="1">
          <![CDATA[39]]>
          <graphics count="3">
            <graphic xoff="25.00" yoff="20.00" x="1565.00" y="600.00" id="273955" net="1" show="0" grparent="273961" state="1" pen="0,0,0" brush="255,255,255"/>
            <graphic xoff="25.00" yoff="20.00" x="922.00" y="841.00" id="273988" net="5" show="0" grparent="273986" state="1" pen="0,0,0" brush="255,255,255"/>
            <graphic xoff="25.00" yoff="20.00" x="162.00" y="575.00" id="274014" net="4" show="0" grparent="274012" state="1" pen="0,0,0" brush="255,255,255"/>
          </graphics>
        </attribute>
        <attribute name="Logic" id="273956" net="1">
          <![CDATA[0]]>
          <graphics count="0"/>
        </attribute>
        <attribute name="Comment" id="273957" net="1">
          <![CDATA[//old name:iNKT-Deactivate]]>
          <graphics count="3">
            <graphic xoff="40.00" x="1580.00" y="580.00" id="273958" net="1" show="0" grparent="273961" state="1" pen="0,0,0" brush="255,255,255"/>
            <graphic xoff="40.00" x="937.00" y="821.00" id="273989" net="5" show="0" grparent="273986" state="1" pen="0,0,0" brush="255,255,255"/>
            <graphic xoff="40.00" x="177.00" y="555.00" id="274015" net="4" show="0" grparent="274012" state="1" pen="0,0,0" brush="255,255,255"/>
          </graphics>
        </attribute>
        <attribute name="FunctionList" type="ColList" id="273959" net="1">
          <colList row_count="3" col_count="2" active_row="2" active_col="0">
            <colList_head>
              <colList_colLabel>
                <![CDATA[Function set]]>
              </colList_colLabel>
              <colList_colLabel>
                <![CDATA[Function]]>
              </colList_colLabel>
            </colList_head>
            <colList_body>
              <colList_row nr="0">
                <colList_col nr="0">
                  <![CDATA[Main]]>
                </colList_col>
                <colList_col nr="1">
                  <![CDATA[iNKTDA*iNKTCD47Binded]]>
                </colList_col>
              </colList_row>
              <colList_row nr="1">
                <colList_col nr="0">
                  <![CDATA[IL10Time]]>
                </colList_col>
                <colList_col nr="1">
                  <![CDATA[iNKTDA*iNKTCD47Binded]]>
                </colList_col>
              </colList_row>
              <colList_row nr="2">
                <colList_col nr="0">
                  <![CDATA[IL10INFg]]>
                </colList_col>
                <colList_col nr="1">
                  <![CDATA[iNKTDA*iNKTCD47Binded]]>
                </colList_col>
              </colList_row>
            </colList_body>
          </colList>
          <graphics count="3">
            <graphic yoff="30.00" x="1540.00" y="610.00" id="273960" net="1" show="0" grparent="273961" state="1" pen="0,0,0" brush="255,255,255"/>
            <graphic yoff="30.00" x="897.00" y="851.00" id="273990" net="5" show="0" grparent="273986" state="1" pen="0,0,0" brush="255,255,255"/>
            <graphic yoff="30.00" x="137.00" y="585.00" id="274016" net="4" show="0" grparent="274012" state="1" pen="0,0,0" brush="255,255,255"/>
          </graphics>
        </attribute>
        <graphics count="3">
          <graphic x="1540.00" y="580.00" id="273961" net="1" show="1" w="20.00" h="20.00" state="4" pen="0,0,0" brush="255,255,255"/>
          <graphic x="897.00" y="821.00" id="273986" net="5" show="1" w="20.00" h="20.00" state="8" pen="0,0,0" brush="255,255,255"/>
          <graphic x="137.00" y="555.00" id="274012" net="4" show="1" w="20.00" h="20.00" state="8" pen="0,0,0" brush="255,255,255"/>
        </graphics>
      </node>
      <node id="274020" net="1">
        <attribute name="Name" id="274021" net="1">
          <![CDATA[LD_Deactivate]]>
          <graphics count="3">
            <graphic xoff="25.00" yoff="20.00" x="1205.00" y="240.00" id="274022" net="1" show="1" grparent="274030" state="1" pen="0,0,0" brush="255,255,255"/>
            <graphic xoff="25.00" yoff="20.00" x="288.00" y="182.00" id="274056" net="7" show="1" grparent="274055" state="1" pen="0,0,0" brush="255,255,255"/>
            <graphic xoff="25.00" yoff="20.00" x="579.00" y="537.00" id="274119" net="4" show="1" grparent="274118" state="1" pen="0,0,0" brush="255,255,255"/>
          </graphics>
        </attribute>
        <attribute name="ID" id="274023" net="1">
          <![CDATA[40]]>
          <graphics count="3">
            <graphic xoff="25.00" yoff="20.00" x="1205.00" y="240.00" id="274024" net="1" show="0" grparent="274030" state="1" pen="0,0,0" brush="255,255,255"/>
            <graphic xoff="25.00" yoff="20.00" x="288.00" y="182.00" id="274057" net="7" show="0" grparent="274055" state="1" pen="0,0,0" brush="255,255,255"/>
            <graphic xoff="25.00" yoff="20.00" x="579.00" y="537.00" id="274120" net="4" show="0" grparent="274118" state="1" pen="0,0,0" brush="255,255,255"/>
          </graphics>
        </attribute>
        <attribute name="Logic" id="274025" net="1">
          <![CDATA[0]]>
          <graphics count="0"/>
        </attribute>
        <attribute name="Comment" id="274026" net="1">
          <![CDATA[//old name:LD-Deactivate]]>
          <graphics count="3">
            <graphic xoff="40.00" x="1220.00" y="220.00" id="274027" net="1" show="0" grparent="274030" state="1" pen="0,0,0" brush="255,255,255"/>
            <graphic xoff="40.00" x="303.00" y="162.00" id="274058" net="7" show="0" grparent="274055" state="1" pen="0,0,0" brush="255,255,255"/>
            <graphic xoff="40.00" x="594.00" y="517.00" id="274121" net="4" show="0" grparent="274118" state="1" pen="0,0,0" brush="255,255,255"/>
          </graphics>
        </attribute>
        <attribute name="FunctionList" type="ColList" id="274028" net="1">
          <colList row_count="3" col_count="2" active_row="2" active_col="0">
            <colList_head>
              <colList_colLabel>
                <![CDATA[Function set]]>
              </colList_colLabel>
              <colList_colLabel>
                <![CDATA[Function]]>
              </colList_colLabel>
            </colList_head>
            <colList_body>
              <colList_row nr="0">
                <colList_col nr="0">
                  <![CDATA[Main]]>
                </colList_col>
                <colList_col nr="1">
                  <![CDATA[LDDA*LD]]>
                </colList_col>
              </colList_row>
              <colList_row nr="1">
                <colList_col nr="0">
                  <![CDATA[IL10Time]]>
                </colList_col>
                <colList_col nr="1">
                  <![CDATA[LDDA*LD]]>
                </colList_col>
              </colList_row>
              <colList_row nr="2">
                <colList_col nr="0">
                  <![CDATA[IL10INFg]]>
                </colList_col>
                <colList_col nr="1">
                  <![CDATA[LDDA*LD]]>
                </colList_col>
              </colList_row>
            </colList_body>
          </colList>
          <graphics count="3">
            <graphic yoff="30.00" x="1180.00" y="250.00" id="274029" net="1" show="0" grparent="274030" state="1" pen="0,0,0" brush="255,255,255"/>
            <graphic yoff="30.00" x="263.00" y="192.00" id="274059" net="7" show="0" grparent="274055" state="1" pen="0,0,0" brush="255,255,255"/>
            <graphic yoff="30.00" x="554.00" y="547.00" id="274122" net="4" show="0" grparent="274118" state="1" pen="0,0,0" brush="255,255,255"/>
          </graphics>
        </attribute>
        <graphics count="3">
          <graphic x="1180.00" y="220.00" id="274030" net="1" show="1" w="20.00" h="20.00" state="4" pen="0,0,0" brush="255,255,255"/>
          <graphic x="263.00" y="162.00" id="274055" net="7" show="1" w="20.00" h="20.00" state="8" pen="0,0,0" brush="255,255,255"/>
          <graphic x="554.00" y="517.00" id="274118" net="4" show="1" w="20.00" h="20.00" state="8" pen="0,0,0" brush="255,255,255"/>
        </graphics>
      </node>
      <node id="283108" net="3">
        <attribute name="Name" id="283109" net="3">
          <![CDATA[CD4_TCell_Arrival_Spleen]]>
          <graphics count="1">
            <graphic xoff="25.00" yoff="20.00" x="522.00" y="97.00" id="283110" net="3" show="1" grparent="283118" state="1" pen="0,0,0" brush="255,255,255"/>
          </graphics>
        </attribute>
        <attribute name="ID" id="283111" net="3">
          <![CDATA[41]]>
          <graphics count="1">
            <graphic xoff="25.00" yoff="20.00" x="522.00" y="97.00" id="283112" net="3" show="0" grparent="283118" state="1" pen="0,0,0" brush="255,255,255"/>
          </graphics>
        </attribute>
        <attribute name="Logic" id="283113" net="3">
          <![CDATA[0]]>
          <graphics count="0"/>
        </attribute>
        <attribute name="Comment" id="283114" net="3">
          <![CDATA[//old name:CD4+TCell-Arrival-Spleen]]>
          <graphics count="1">
            <graphic xoff="40.00" x="537.00" y="77.00" id="283115" net="3" show="0" grparent="283118" state="1" pen="0,0,0" brush="255,255,255"/>
          </graphics>
        </attribute>
        <attribute name="FunctionList" type="ColList" id="283116" net="3">
          <colList row_count="3" col_count="2" active_row="2" active_col="0">
            <colList_head>
              <colList_colLabel>
                <![CDATA[Function set]]>
              </colList_colLabel>
              <colList_colLabel>
                <![CDATA[Function]]>
              </colList_colLabel>
            </colList_head>
            <colList_body>
              <colList_row nr="0">
                <colList_col nr="0">
                  <![CDATA[Main]]>
                </colList_col>
                <colList_col nr="1">
                  <![CDATA[SpleenTCellArr*geq(TCellTime,TimeTStart)*leq(TCellTime,TimeTStop)]]>
                </colList_col>
              </colList_row>
              <colList_row nr="1">
                <colList_col nr="0">
                  <![CDATA[IL10Time]]>
                </colList_col>
                <colList_col nr="1">
                  <![CDATA[SpleenTCellArr*geq(TCellTime,TimeTStart)*leq(TCellTime,TimeTStop)]]>
                </colList_col>
              </colList_row>
              <colList_row nr="2">
                <colList_col nr="0">
                  <![CDATA[IL10INFg]]>
                </colList_col>
                <colList_col nr="1">
                  <![CDATA[SpleenTCellArr*((TCellTime-TimeTStart+0.5)/(2*abs(TCellTime-TimeTStart+0.5))+0.5)*((TimeTStop-TCellTime+0.5)/(2*abs(TimeTStop-TCellTime+0.5))+0.5)]]>
                </colList_col>
              </colList_row>
            </colList_body>
          </colList>
          <graphics count="1">
            <graphic yoff="30.00" x="497.00" y="107.00" id="283117" net="3" show="0" grparent="283118" state="1" pen="0,0,0" brush="255,255,255"/>
          </graphics>
        </attribute>
        <graphics count="1">
          <graphic x="497.00" y="77.00" id="283118" net="3" show="1" w="20.00" h="20.00" state="1" pen="0,0,0" brush="255,255,255"/>
        </graphics>
      </node>
      <node id="329656" net="5">
        <attribute name="Name" id="329657" net="5">
          <![CDATA[iNKT_Arrival]]>
          <graphics count="1">
            <graphic xoff="31.00" yoff="22.00" x="786.00" y="413.00" id="329662" net="5" show="1" grparent="329666" state="1" pen="0,0,0" brush="255,255,255"/>
          </graphics>
        </attribute>
        <attribute name="ID" id="329658" net="5">
          <![CDATA[42]]>
          <graphics count="1">
            <graphic xoff="25.00" yoff="20.00" x="780.00" y="411.00" id="329663" net="5" show="0" grparent="329666" state="1" pen="0,0,0" brush="255,255,255"/>
          </graphics>
        </attribute>
        <attribute name="Logic" id="329659" net="5">
          <![CDATA[0]]>
          <graphics count="0"/>
        </attribute>
        <attribute name="Comment" id="329660" net="5">
          <![CDATA[//old name:iNKT-Arrival]]>
          <graphics count="1">
            <graphic xoff="40.00" x="795.00" y="391.00" id="329664" net="5" show="0" grparent="329666" state="1" pen="0,0,0" brush="255,255,255"/>
          </graphics>
        </attribute>
        <attribute name="FunctionList" type="ColList" id="329661" net="5">
          <colList row_count="3" col_count="2" active_row="2" active_col="0">
            <colList_head>
              <colList_colLabel>
                <![CDATA[Function set]]>
              </colList_colLabel>
              <colList_colLabel>
                <![CDATA[Function]]>
              </colList_colLabel>
            </colList_head>
            <colList_body>
              <colList_row nr="0">
                <colList_col nr="0">
                  <![CDATA[Main]]>
                </colList_col>
                <colList_col nr="1">
                  <![CDATA[(iNKTArr+NKTMoreInflow*iNKTArr*geq(iNKTTime,NKTInflowStart)*leq(iNKTTime,NKTInflowEnd))*(leq(iNKT,iNKTPool-1)*(lt(iNKTTime,NKTPoolIncreaseStart)+gt(iNKTTime,NKTPoolIncreaseEnd)) + leq(iNKT,iNKTPoolIncreased-1)*geq(iNKTTime,NKTPoolIncreaseStart)*leq(iNKTTime,NKTPoolIncreaseEnd))]]>
                </colList_col>
              </colList_row>
              <colList_row nr="1">
                <colList_col nr="0">
                  <![CDATA[IL10Time]]>
                </colList_col>
                <colList_col nr="1">
                  <![CDATA[(iNKTArr+NKTMoreInflow*iNKTArr*geq(iNKTTime,NKTInflowStart)*leq(iNKTTime,NKTInflowEnd))*(leq(iNKT,iNKTPool-1)*(lt(iNKTTime,NKTPoolIncreaseStart)+gt(iNKTTime,NKTPoolIncreaseEnd)) + leq(iNKT,iNKTPoolIncreased-1)*geq(iNKTTime,NKTPoolIncreaseStart)*leq(iNKTTime,NKTPoolIncreaseEnd))]]>
                </colList_col>
              </colList_row>
              <colList_row nr="2">
                <colList_col nr="0">
                  <![CDATA[IL10INFg]]>
                </colList_col>
                <colList_col nr="1">
                  <![CDATA[(iNKTArr+NKTMoreInflow*iNKTArr*((iNKTTime-NKTInflowStart+0.5)/(2*abs(iNKTTime-NKTInflowStart+0.5))+0.5)*((NKTInflowEnd-iNKTTime+0.5)/(2*abs(NKTInflowEnd-iNKTTime+0.5))+0.5))*(((iNKTPool-1-iNKT+0.5)/(2*abs(iNKTPool-1-iNKT+0.5))+0.5)*(((NKTPoolIncreaseStart-iNKTTime+0.5)/(2*abs(NKTPoolIncreaseStart-iNKTTime+0.5))+0.5) + ((iNKTTime-NKTPoolIncreaseEnd+0.5)/(2*abs(iNKTTime-NKTPoolIncreaseEnd+0.5))+0.5)) + ((iNKTPoolIncreased-1-iNKT+0.5)/(2*abs(iNKTPoolIncreased-1-iNKT+0.5))+0.5)*((iNKTTime-NKTPoolIncreaseStart+0.5)/(2*abs(iNKTTime-NKTPoolIncreaseStart+0.5))+0.5)*((NKTPoolIncreaseEnd-iNKTTime+0.5)/(2*abs(NKTPoolIncreaseEnd-iNKTTime+0.5))+0.5))]]>
                </colList_col>
              </colList_row>
            </colList_body>
          </colList>
          <graphics count="1">
            <graphic yoff="30.00" x="755.00" y="421.00" id="329665" net="5" show="0" grparent="329666" state="1" pen="0,0,0" brush="255,255,255"/>
          </graphics>
        </attribute>
        <graphics count="1">
          <graphic x="755.00" y="391.00" id="329666" net="5" show="1" w="20.00" h="20.00" state="4" pen="0,0,0" brush="255,255,255"/>
        </graphics>
      </node>
      <node id="329687" net="1">
        <attribute name="Name" id="329688" net="1">
          <![CDATA[iNKT_CD1d_Act]]>
          <graphics count="3">
            <graphic xoff="25.00" yoff="20.00" x="1625.00" y="560.00" id="329689" net="1" show="1" grparent="329697" state="1" pen="0,0,0" brush="255,255,255"/>
            <graphic xoff="25.00" yoff="20.00" x="851.00" y="616.00" id="329723" net="5" show="1" grparent="329722" state="1" pen="0,0,0" brush="255,255,255"/>
            <graphic xoff="25.00" yoff="20.00" x="564.00" y="1202.00" id="329912" net="4" show="1" grparent="329911" state="1" pen="0,0,0" brush="255,255,255"/>
          </graphics>
        </attribute>
        <attribute name="ID" id="329690" net="1">
          <![CDATA[43]]>
          <graphics count="3">
            <graphic xoff="25.00" yoff="20.00" x="1625.00" y="560.00" id="329691" net="1" show="0" grparent="329697" state="1" pen="0,0,0" brush="255,255,255"/>
            <graphic xoff="25.00" yoff="20.00" x="851.00" y="616.00" id="329724" net="5" show="0" grparent="329722" state="1" pen="0,0,0" brush="255,255,255"/>
            <graphic xoff="25.00" yoff="20.00" x="564.00" y="1202.00" id="329913" net="4" show="0" grparent="329911" state="1" pen="0,0,0" brush="255,255,255"/>
          </graphics>
        </attribute>
        <attribute name="Logic" id="329692" net="1">
          <![CDATA[0]]>
          <graphics count="0"/>
        </attribute>
        <attribute name="Comment" id="329693" net="1">
          <![CDATA[//old name:iNKT-CD1d-Act]]>
          <graphics count="3">
            <graphic xoff="40.00" x="1640.00" y="540.00" id="329694" net="1" show="0" grparent="329697" state="1" pen="0,0,0" brush="255,255,255"/>
            <graphic xoff="40.00" x="866.00" y="596.00" id="329725" net="5" show="0" grparent="329722" state="1" pen="0,0,0" brush="255,255,255"/>
            <graphic xoff="40.00" x="579.00" y="1182.00" id="329914" net="4" show="0" grparent="329911" state="1" pen="0,0,0" brush="255,255,255"/>
          </graphics>
        </attribute>
        <attribute name="FunctionList" type="ColList" id="329695" net="1">
          <colList row_count="3" col_count="2" active_row="2" active_col="0">
            <colList_head>
              <colList_colLabel>
                <![CDATA[Function set]]>
              </colList_colLabel>
              <colList_colLabel>
                <![CDATA[Function]]>
              </colList_colLabel>
            </colList_head>
            <colList_body>
              <colList_row nr="0">
                <colList_col nr="0">
                  <![CDATA[Main]]>
                </colList_col>
                <colList_col nr="1">
                  <![CDATA[iNKTCD1dAct*iNKT*CD1d*leq(iNKTNumber,iNKTEffPool-1)]]>
                </colList_col>
              </colList_row>
              <colList_row nr="1">
                <colList_col nr="0">
                  <![CDATA[IL10Time]]>
                </colList_col>
                <colList_col nr="1">
                  <![CDATA[iNKTCD1dAct*iNKT*CD1d*leq(iNKTNumber,iNKTEffPool-1)]]>
                </colList_col>
              </colList_row>
              <colList_row nr="2">
                <colList_col nr="0">
                  <![CDATA[IL10INFg]]>
                </colList_col>
                <colList_col nr="1">
                  <![CDATA[iNKTCD1dAct*iNKT*CD1d*((iNKTEffPool-1-iNKTNumber+0.5)/(2*abs(iNKTEffPool-1-iNKTNumber+0.5))+0.5)]]>
                </colList_col>
              </colList_row>
            </colList_body>
          </colList>
          <graphics count="3">
            <graphic yoff="30.00" x="1600.00" y="570.00" id="329696" net="1" show="0" grparent="329697" state="1" pen="0,0,0" brush="255,255,255"/>
            <graphic yoff="30.00" x="826.00" y="626.00" id="329726" net="5" show="0" grparent="329722" state="1" pen="0,0,0" brush="255,255,255"/>
            <graphic yoff="30.00" x="539.00" y="1212.00" id="329915" net="4" show="0" grparent="329911" state="1" pen="0,0,0" brush="255,255,255"/>
          </graphics>
        </attribute>
        <graphics count="3">
          <graphic x="1600.00" y="540.00" id="329697" net="1" show="1" w="20.00" h="20.00" state="4" pen="0,0,0" brush="255,255,255"/>
          <graphic x="826.00" y="596.00" id="329722" net="5" show="1" w="20.00" h="20.00" state="8" pen="0,0,0" brush="255,255,255"/>
          <graphic x="539.00" y="1182.00" id="329911" net="4" show="1" w="20.00" h="20.00" state="8" pen="0,0,0" brush="255,255,255"/>
        </graphics>
      </node>
      <node id="329755" net="5">
        <attribute name="Name" id="329756" net="5">
          <![CDATA[iNKT_Diff]]>
          <graphics count="1">
            <graphic xoff="25.00" yoff="20.00" x="766.00" y="463.00" id="329757" net="5" show="1" grparent="329765" state="1" pen="0,0,0" brush="255,255,255"/>
          </graphics>
        </attribute>
        <attribute name="ID" id="329758" net="5">
          <![CDATA[44]]>
          <graphics count="1">
            <graphic xoff="25.00" yoff="20.00" x="766.00" y="463.00" id="329759" net="5" show="0" grparent="329765" state="1" pen="0,0,0" brush="255,255,255"/>
          </graphics>
        </attribute>
        <attribute name="Logic" id="329760" net="5">
          <![CDATA[0]]>
          <graphics count="0"/>
        </attribute>
        <attribute name="Comment" id="329761" net="5">
          <![CDATA[//old name:iNKT-Diff]]>
          <graphics count="1">
            <graphic xoff="40.00" x="781.00" y="443.00" id="329762" net="5" show="0" grparent="329765" state="1" pen="0,0,0" brush="255,255,255"/>
          </graphics>
        </attribute>
        <attribute name="FunctionList" type="ColList" id="329763" net="5">
          <colList row_count="3" col_count="2" active_row="2" active_col="0">
            <colList_head>
              <colList_colLabel>
                <![CDATA[Function set]]>
              </colList_colLabel>
              <colList_colLabel>
                <![CDATA[Function]]>
              </colList_colLabel>
            </colList_head>
            <colList_body>
              <colList_row nr="0">
                <colList_col nr="0">
                  <![CDATA[Main]]>
                </colList_col>
                <colList_col nr="1">
                  <![CDATA[CellDiff*iNKT]]>
                </colList_col>
              </colList_row>
              <colList_row nr="1">
                <colList_col nr="0">
                  <![CDATA[IL10Time]]>
                </colList_col>
                <colList_col nr="1">
                  <![CDATA[CellDiff*iNKT]]>
                </colList_col>
              </colList_row>
              <colList_row nr="2">
                <colList_col nr="0">
                  <![CDATA[IL10INFg]]>
                </colList_col>
                <colList_col nr="1">
                  <![CDATA[CellDiff*iNKT]]>
                </colList_col>
              </colList_row>
            </colList_body>
          </colList>
          <graphics count="1">
            <graphic yoff="30.00" x="741.00" y="473.00" id="329764" net="5" show="0" grparent="329765" state="1" pen="0,0,0" brush="255,255,255"/>
          </graphics>
        </attribute>
        <graphics count="1">
          <graphic x="741.00" y="443.00" id="329765" net="5" show="1" w="20.00" h="20.00" state="1" pen="0,0,0" brush="255,255,255"/>
        </graphics>
      </node>
      <node id="339475" net="6">
        <attribute name="Name" id="339476" net="6">
          <![CDATA[NK_Arrival]]>
          <graphics count="1">
            <graphic xoff="5.00" yoff="26.00" x="712.00" y="57.00" id="339481" net="6" show="1" grparent="339485" state="1" pen="0,0,0" brush="255,255,255"/>
          </graphics>
        </attribute>
        <attribute name="ID" id="339477" net="6">
          <![CDATA[45]]>
          <graphics count="1">
            <graphic xoff="14.00" yoff="23.00" x="721.00" y="54.00" id="339482" net="6" show="0" grparent="339485" state="1" pen="0,0,0" brush="255,255,255"/>
          </graphics>
        </attribute>
        <attribute name="Logic" id="339478" net="6">
          <![CDATA[0]]>
          <graphics count="0"/>
        </attribute>
        <attribute name="Comment" id="339479" net="6">
          <![CDATA[//old name:NK-Arrival]]>
          <graphics count="1">
            <graphic xoff="29.00" yoff="3.00" x="736.00" y="34.00" id="339483" net="6" show="0" grparent="339485" state="1" pen="0,0,0" brush="255,255,255"/>
          </graphics>
        </attribute>
        <attribute name="FunctionList" type="ColList" id="339480" net="6">
          <colList row_count="3" col_count="2" active_row="2" active_col="0">
            <colList_head>
              <colList_colLabel>
                <![CDATA[Function set]]>
              </colList_colLabel>
              <colList_colLabel>
                <![CDATA[Function]]>
              </colList_colLabel>
            </colList_head>
            <colList_body>
              <colList_row nr="0">
                <colList_col nr="0">
                  <![CDATA[Main]]>
                </colList_col>
                <colList_col nr="1">
                  <![CDATA[(NKArr+NKMoreInflow*NKArr*geq(NKTime,NKInflowStart)*leq(NKTime,NKInflowEnd))*(leq(NK+NKIL10,NKPool-1)*(lt(NKTime,NKPoolIncreaseStart)+gt(NKTime,NKPoolIncreaseEnd)) + leq(NK,NKPoolIncreased-1)*geq(NKTime,NKPoolIncreaseStart)*leq(NKTime,NKPoolIncreaseEnd))]]>
                </colList_col>
              </colList_row>
              <colList_row nr="1">
                <colList_col nr="0">
                  <![CDATA[IL10Time]]>
                </colList_col>
                <colList_col nr="1">
                  <![CDATA[(NKArr+NKMoreInflow*NKArr*geq(NKTime,NKInflowStart)*leq(NKTime,NKInflowEnd))*(leq(NK+NKIL10,NKPool-1)*(lt(NKTime,NKPoolIncreaseStart)+gt(NKTime,NKPoolIncreaseEnd)) + leq(NK,NKPoolIncreased-1)*geq(NKTime,NKPoolIncreaseStart)*leq(NKTime,NKPoolIncreaseEnd))]]>
                </colList_col>
              </colList_row>
              <colList_row nr="2">
                <colList_col nr="0">
                  <![CDATA[IL10INFg]]>
                </colList_col>
                <colList_col nr="1">
                  <![CDATA[(NKArr+NKMoreInflow*NKArr*((NKTime-NKInflowStart+0.5)/(2*abs(NKTime-NKInflowStart+0.5))+0.5)*((NKInflowEnd-NKTime+0.5)/(2*abs(NKInflowEnd-NKTime+0.5))+0.5))*(((NKPool-1-NK-NKIL10+0.5)/(2*abs(NKPool-1-NK-NKIL10+0.5))+0.5)*(((NKPoolIncreaseStart-NKTime+0.5)/(2*abs(NKPoolIncreaseStart-NKTime+0.5))+0.5) + ((NKTime-NKPoolIncreaseEnd+0.5)/(2*abs(NKTime-NKPoolIncreaseEnd+0.5))+0.5)) + ((NKPoolIncreased-1-NK+0.5)/(2*abs(NKPoolIncreased-1-NK+0.5))+0.5)*((NKTime-NKPoolIncreaseStart+0.5)/(2*abs(NKTime-NKPoolIncreaseStart+0.5))+0.5)*((NKPoolIncreaseEnd-NKTime+0.5)/(2*abs(NKPoolIncreaseEnd-NKTime+0.5))+0.5))]]>
                </colList_col>
              </colList_row>
            </colList_body>
          </colList>
          <graphics count="1">
            <graphic xoff="-11.00" yoff="33.00" x="696.00" y="64.00" id="339484" net="6" show="0" grparent="339485" state="1" pen="0,0,0" brush="255,255,255"/>
          </graphics>
        </attribute>
        <graphics count="1">
          <graphic x="707.00" y="31.00" id="339485" net="6" show="1" w="20.00" h="20.00" state="4" pen="0,0,0" brush="255,255,255"/>
        </graphics>
      </node>
      <node id="339544" net="1">
        <attribute name="Name" id="339545" net="1">
          <![CDATA[Th1I_IL2]]>
          <graphics count="3">
            <graphic xoff="25.00" yoff="20.00" x="925.00" y="1460.00" id="339546" net="1" show="1" grparent="339554" state="1" pen="0,0,0" brush="255,255,255"/>
            <graphic xoff="12.00" yoff="19.00" x="1362.00" y="900.00" id="339580" net="3" show="1" grparent="339579" state="1" pen="0,0,0" brush="255,255,255"/>
            <graphic xoff="25.00" yoff="20.00" x="445.00" y="551.00" id="339606" net="2" show="1" grparent="339605" state="1" pen="0,0,0" brush="255,255,255"/>
          </graphics>
        </attribute>
        <attribute name="ID" id="339547" net="1">
          <![CDATA[46]]>
          <graphics count="3">
            <graphic xoff="25.00" yoff="20.00" x="925.00" y="1460.00" id="339548" net="1" show="0" grparent="339554" state="1" pen="0,0,0" brush="255,255,255"/>
            <graphic xoff="-558.00" yoff="-96.00" x="792.00" y="785.00" id="339581" net="3" show="0" grparent="339579" state="1" pen="0,0,0" brush="255,255,255"/>
            <graphic xoff="25.00" yoff="20.00" x="445.00" y="551.00" id="339607" net="2" show="0" grparent="339605" state="1" pen="0,0,0" brush="255,255,255"/>
          </graphics>
        </attribute>
        <attribute name="Logic" id="339549" net="1">
          <![CDATA[0]]>
          <graphics count="0"/>
        </attribute>
        <attribute name="Comment" id="339550" net="1">
          <![CDATA[//old name:Th1I-IL2]]>
          <graphics count="3">
            <graphic xoff="40.00" x="940.00" y="1440.00" id="339551" net="1" show="0" grparent="339554" state="1" pen="0,0,0" brush="255,255,255"/>
            <graphic xoff="302.00" yoff="-7.00" x="1652.00" y="874.00" id="339582" net="3" show="0" grparent="339579" state="1" pen="0,0,0" brush="255,255,255"/>
            <graphic xoff="40.00" x="460.00" y="531.00" id="339608" net="2" show="0" grparent="339605" state="1" pen="0,0,0" brush="255,255,255"/>
          </graphics>
        </attribute>
        <attribute name="FunctionList" type="ColList" id="339552" net="1">
          <colList row_count="3" col_count="2" active_row="2" active_col="0">
            <colList_head>
              <colList_colLabel>
                <![CDATA[Function set]]>
              </colList_colLabel>
              <colList_colLabel>
                <![CDATA[Function]]>
              </colList_colLabel>
            </colList_head>
            <colList_body>
              <colList_row nr="0">
                <colList_col nr="0">
                  <![CDATA[Main]]>
                </colList_col>
                <colList_col nr="1">
                  <![CDATA[TCellCytProd*Th1IEff]]>
                </colList_col>
              </colList_row>
              <colList_row nr="1">
                <colList_col nr="0">
                  <![CDATA[IL10Time]]>
                </colList_col>
                <colList_col nr="1">
                  <![CDATA[TCellCytProd*Th1IEff]]>
                </colList_col>
              </colList_row>
              <colList_row nr="2">
                <colList_col nr="0">
                  <![CDATA[IL10INFg]]>
                </colList_col>
                <colList_col nr="1">
                  <![CDATA[TCellCytProd*Th1IEff]]>
                </colList_col>
              </colList_row>
            </colList_body>
          </colList>
          <graphics count="3">
            <graphic yoff="30.00" x="900.00" y="1470.00" id="339553" net="1" show="0" grparent="339554" state="1" pen="0,0,0" brush="255,255,255"/>
            <graphic yoff="30.00" x="1350.00" y="911.00" id="339583" net="3" show="0" grparent="339579" state="1" pen="0,0,0" brush="255,255,255"/>
            <graphic yoff="30.00" x="420.00" y="561.00" id="339609" net="2" show="0" grparent="339605" state="1" pen="0,0,0" brush="255,255,255"/>
          </graphics>
        </attribute>
        <graphics count="3">
          <graphic x="900.00" y="1440.00" id="339554" net="1" show="1" w="20.00" h="20.00" state="4" pen="0,0,0" brush="255,255,255"/>
          <graphic x="1350.00" y="881.00" id="339579" net="3" show="1" w="20.00" h="20.00" state="8" pen="0,0,0" brush="255,255,255"/>
          <graphic x="420.00" y="531.00" id="339605" net="2" show="1" w="20.00" h="20.00" state="8" pen="0,0,0" brush="255,255,255"/>
        </graphics>
      </node>
      <node id="339656" net="1">
        <attribute name="Name" id="339657" net="1">
          <![CDATA[Th1IL10_INFg]]>
          <graphics count="3">
            <graphic xoff="25.00" yoff="20.00" x="925.00" y="1380.00" id="339658" net="1" show="1" grparent="339666" state="1" pen="0,0,0" brush="255,255,255"/>
            <graphic xoff="25.00" yoff="20.00" x="2101.00" y="906.00" id="339692" net="3" show="1" grparent="339691" state="1" pen="0,0,0" brush="255,255,255"/>
            <graphic xoff="7.00" yoff="22.00" x="559.00" y="548.00" id="339718" net="2" show="1" grparent="339717" state="1" pen="0,0,0" brush="255,255,255"/>
          </graphics>
        </attribute>
        <attribute name="ID" id="339659" net="1">
          <![CDATA[47]]>
          <graphics count="3">
            <graphic xoff="25.00" yoff="20.00" x="925.00" y="1380.00" id="339660" net="1" show="0" grparent="339666" state="1" pen="0,0,0" brush="255,255,255"/>
            <graphic xoff="25.00" yoff="20.00" x="2101.00" y="906.00" id="339693" net="3" show="0" grparent="339691" state="1" pen="0,0,0" brush="255,255,255"/>
            <graphic xoff="25.00" yoff="20.00" x="577.00" y="546.00" id="339719" net="2" show="0" grparent="339717" state="1" pen="0,0,0" brush="255,255,255"/>
          </graphics>
        </attribute>
        <attribute name="Logic" id="339661" net="1">
          <![CDATA[0]]>
          <graphics count="0"/>
        </attribute>
        <attribute name="Comment" id="339662" net="1">
          <![CDATA[//old name:Th1IL10-INFg]]>
          <graphics count="3">
            <graphic xoff="40.00" x="940.00" y="1360.00" id="339663" net="1" show="0" grparent="339666" state="1" pen="0,0,0" brush="255,255,255"/>
            <graphic xoff="40.00" x="2116.00" y="886.00" id="339694" net="3" show="0" grparent="339691" state="1" pen="0,0,0" brush="255,255,255"/>
            <graphic xoff="40.00" x="592.00" y="526.00" id="339720" net="2" show="0" grparent="339717" state="1" pen="0,0,0" brush="255,255,255"/>
          </graphics>
        </attribute>
        <attribute name="FunctionList" type="ColList" id="339664" net="1">
          <colList row_count="3" col_count="2" active_row="2" active_col="0">
            <colList_head>
              <colList_colLabel>
                <![CDATA[Function set]]>
              </colList_colLabel>
              <colList_colLabel>
                <![CDATA[Function]]>
              </colList_colLabel>
            </colList_head>
            <colList_body>
              <colList_row nr="0">
                <colList_col nr="0">
                  <![CDATA[Main]]>
                </colList_col>
                <colList_col nr="1">
                  <![CDATA[TCellCytProd*Th1IL10Eff]]>
                </colList_col>
              </colList_row>
              <colList_row nr="1">
                <colList_col nr="0">
                  <![CDATA[IL10Time]]>
                </colList_col>
                <colList_col nr="1">
                  <![CDATA[TCellCytProd*Th1IL10Eff]]>
                </colList_col>
              </colList_row>
              <colList_row nr="2">
                <colList_col nr="0">
                  <![CDATA[IL10INFg]]>
                </colList_col>
                <colList_col nr="1">
                  <![CDATA[TCellCytProd*Th1IL10Eff]]>
                </colList_col>
              </colList_row>
            </colList_body>
          </colList>
          <graphics count="3">
            <graphic yoff="30.00" x="900.00" y="1390.00" id="339665" net="1" show="0" grparent="339666" state="1" pen="0,0,0" brush="255,255,255"/>
            <graphic yoff="30.00" x="2076.00" y="916.00" id="339695" net="3" show="0" grparent="339691" state="1" pen="0,0,0" brush="255,255,255"/>
            <graphic yoff="30.00" x="552.00" y="556.00" id="339721" net="2" show="0" grparent="339717" state="1" pen="0,0,0" brush="255,255,255"/>
          </graphics>
        </attribute>
        <graphics count="3">
          <graphic x="900.00" y="1360.00" id="339666" net="1" show="1" w="20.00" h="20.00" state="4" pen="0,0,0" brush="255,255,255"/>
          <graphic x="2076.00" y="886.00" id="339691" net="3" show="1" w="20.00" h="20.00" state="8" pen="0,0,0" brush="255,255,255"/>
          <graphic x="552.00" y="526.00" id="339717" net="2" show="1" w="20.00" h="20.00" state="8" pen="0,0,0" brush="255,255,255"/>
        </graphics>
      </node>
      <node id="339725" net="1">
        <attribute name="Name" id="339726" net="1">
          <![CDATA[Th2_IL4]]>
          <graphics count="3">
            <graphic xoff="25.00" yoff="20.00" x="925.00" y="1500.00" id="339727" net="1" show="1" grparent="339735" state="1" pen="0,0,0" brush="255,255,255"/>
            <graphic xoff="25.00" yoff="20.00" x="930.00" y="869.00" id="339761" net="3" show="1" grparent="339760" state="1" pen="0,0,0" brush="255,255,255"/>
            <graphic xoff="25.00" yoff="20.00" x="257.00" y="455.00" id="339787" net="2" show="1" grparent="339786" state="1" pen="0,0,0" brush="255,255,255"/>
          </graphics>
        </attribute>
        <attribute name="ID" id="339728" net="1">
          <![CDATA[48]]>
          <graphics count="3">
            <graphic xoff="25.00" yoff="20.00" x="925.00" y="1500.00" id="339729" net="1" show="0" grparent="339735" state="1" pen="0,0,0" brush="255,255,255"/>
            <graphic xoff="25.00" yoff="20.00" x="930.00" y="869.00" id="339762" net="3" show="0" grparent="339760" state="1" pen="0,0,0" brush="255,255,255"/>
            <graphic xoff="25.00" yoff="20.00" x="257.00" y="455.00" id="339788" net="2" show="0" grparent="339786" state="1" pen="0,0,0" brush="255,255,255"/>
          </graphics>
        </attribute>
        <attribute name="Logic" id="339730" net="1">
          <![CDATA[0]]>
          <graphics count="0"/>
        </attribute>
        <attribute name="Comment" id="339731" net="1">
          <![CDATA[//old name:Th2-IL4]]>
          <graphics count="3">
            <graphic xoff="40.00" x="940.00" y="1480.00" id="339732" net="1" show="0" grparent="339735" state="1" pen="0,0,0" brush="255,255,255"/>
            <graphic xoff="40.00" x="945.00" y="849.00" id="339763" net="3" show="0" grparent="339760" state="1" pen="0,0,0" brush="255,255,255"/>
            <graphic xoff="40.00" x="272.00" y="435.00" id="339789" net="2" show="0" grparent="339786" state="1" pen="0,0,0" brush="255,255,255"/>
          </graphics>
        </attribute>
        <attribute name="FunctionList" type="ColList" id="339733" net="1">
          <colList row_count="3" col_count="2" active_row="2" active_col="0">
            <colList_head>
              <colList_colLabel>
                <![CDATA[Function set]]>
              </colList_colLabel>
              <colList_colLabel>
                <![CDATA[Function]]>
              </colList_colLabel>
            </colList_head>
            <colList_body>
              <colList_row nr="0">
                <colList_col nr="0">
                  <![CDATA[Main]]>
                </colList_col>
                <colList_col nr="1">
                  <![CDATA[TCellCytProd*Th2Eff]]>
                </colList_col>
              </colList_row>
              <colList_row nr="1">
                <colList_col nr="0">
                  <![CDATA[IL10Time]]>
                </colList_col>
                <colList_col nr="1">
                  <![CDATA[TCellCytProd*Th2Eff]]>
                </colList_col>
              </colList_row>
              <colList_row nr="2">
                <colList_col nr="0">
                  <![CDATA[IL10INFg]]>
                </colList_col>
                <colList_col nr="1">
                  <![CDATA[TCellCytProd*Th2Eff]]>
                </colList_col>
              </colList_row>
            </colList_body>
          </colList>
          <graphics count="3">
            <graphic yoff="30.00" x="900.00" y="1510.00" id="339734" net="1" show="0" grparent="339735" state="1" pen="0,0,0" brush="255,255,255"/>
            <graphic yoff="30.00" x="905.00" y="879.00" id="339764" net="3" show="0" grparent="339760" state="1" pen="0,0,0" brush="255,255,255"/>
            <graphic yoff="30.00" x="232.00" y="465.00" id="339790" net="2" show="0" grparent="339786" state="1" pen="0,0,0" brush="255,255,255"/>
          </graphics>
        </attribute>
        <graphics count="3">
          <graphic x="900.00" y="1480.00" id="339735" net="1" show="1" w="20.00" h="20.00" state="4" pen="0,0,0" brush="255,255,255"/>
          <graphic x="905.00" y="849.00" id="339760" net="3" show="1" w="20.00" h="20.00" state="8" pen="0,0,0" brush="255,255,255"/>
          <graphic x="232.00" y="435.00" id="339786" net="2" show="1" w="20.00" h="20.00" state="8" pen="0,0,0" brush="255,255,255"/>
        </graphics>
      </node>
      <node id="356169" net="1">
        <attribute name="Name" id="356170" net="1">
          <![CDATA[KC_Depart]]>
          <graphics count="4">
            <graphic xoff="26.00" yoff="21.00" x="1206.00" y="121.00" id="356171" net="1" show="1" grparent="356179" state="1" pen="0,0,0" brush="255,255,255"/>
            <graphic xoff="25.00" yoff="20.00" x="644.00" y="997.00" id="356205" net="4" show="1" grparent="356204" state="1" pen="0,0,0" brush="255,255,255"/>
            <graphic xoff="25.00" yoff="20.00" x="1451.00" y="77.00" id="356231" net="10" show="1" state="1" pen="0,0,0" brush="255,255,255"/>
            <graphic xoff="25.00" yoff="20.00" x="649.00" y="137.00" id="425803" net="7" show="1" grparent="425802" state="1" pen="0,0,0" brush="255,255,255"/>
          </graphics>
        </attribute>
        <attribute name="ID" id="356172" net="1">
          <![CDATA[49]]>
          <graphics count="4">
            <graphic xoff="25.00" yoff="20.00" x="1205.00" y="120.00" id="356173" net="1" show="0" grparent="356179" state="1" pen="0,0,0" brush="255,255,255"/>
            <graphic xoff="25.00" yoff="20.00" x="644.00" y="997.00" id="356206" net="4" show="0" grparent="356204" state="1" pen="0,0,0" brush="255,255,255"/>
            <graphic xoff="25.00" yoff="20.00" x="1451.00" y="77.00" id="356232" net="10" show="0" state="1" pen="0,0,0" brush="255,255,255"/>
            <graphic xoff="25.00" yoff="20.00" x="649.00" y="137.00" id="425804" net="7" show="0" grparent="425802" state="1" pen="0,0,0" brush="255,255,255"/>
          </graphics>
        </attribute>
        <attribute name="Logic" id="356174" net="1">
          <![CDATA[0]]>
          <graphics count="0"/>
        </attribute>
        <attribute name="Comment" id="356175" net="1">
          <![CDATA[//old name:KC-Depart]]>
          <graphics count="4">
            <graphic xoff="40.00" x="1220.00" y="100.00" id="356176" net="1" show="0" grparent="356179" state="1" pen="0,0,0" brush="255,255,255"/>
            <graphic xoff="40.00" x="659.00" y="977.00" id="356207" net="4" show="0" grparent="356204" state="1" pen="0,0,0" brush="255,255,255"/>
            <graphic xoff="40.00" x="1466.00" y="57.00" id="356233" net="10" show="0" state="1" pen="0,0,0" brush="255,255,255"/>
            <graphic xoff="40.00" x="664.00" y="117.00" id="425805" net="7" show="0" grparent="425802" state="1" pen="0,0,0" brush="255,255,255"/>
          </graphics>
        </attribute>
        <attribute name="FunctionList" type="ColList" id="356177" net="1">
          <colList row_count="3" col_count="2" active_row="2" active_col="0">
            <colList_head>
              <colList_colLabel>
                <![CDATA[Function set]]>
              </colList_colLabel>
              <colList_colLabel>
                <![CDATA[Function]]>
              </colList_colLabel>
            </colList_head>
            <colList_body>
              <colList_row nr="0">
                <colList_col nr="0">
                  <![CDATA[Main]]>
                </colList_col>
                <colList_col nr="1">
                  <![CDATA[CellDiff*KC]]>
                </colList_col>
              </colList_row>
              <colList_row nr="1">
                <colList_col nr="0">
                  <![CDATA[IL10Time]]>
                </colList_col>
                <colList_col nr="1">
                  <![CDATA[CellDiff*KC]]>
                </colList_col>
              </colList_row>
              <colList_row nr="2">
                <colList_col nr="0">
                  <![CDATA[IL10INFg]]>
                </colList_col>
                <colList_col nr="1">
                  <![CDATA[CellDiff*KC]]>
                </colList_col>
              </colList_row>
            </colList_body>
          </colList>
          <graphics count="4">
            <graphic yoff="30.00" x="1180.00" y="130.00" id="356178" net="1" show="0" grparent="356179" state="1" pen="0,0,0" brush="255,255,255"/>
            <graphic yoff="30.00" x="619.00" y="1007.00" id="356208" net="4" show="0" grparent="356204" state="1" pen="0,0,0" brush="255,255,255"/>
            <graphic yoff="30.00" x="1426.00" y="87.00" id="356234" net="10" show="0" state="1" pen="0,0,0" brush="255,255,255"/>
            <graphic yoff="30.00" x="624.00" y="147.00" id="425806" net="7" show="0" grparent="425802" state="1" pen="0,0,0" brush="255,255,255"/>
          </graphics>
        </attribute>
        <graphics count="3">
          <graphic x="1180.00" y="100.00" id="356179" net="1" show="1" w="20.00" h="20.00" state="4" pen="0,0,0" brush="255,255,255"/>
          <graphic x="619.00" y="977.00" id="356204" net="4" show="1" w="20.00" h="20.00" state="8" pen="0,0,0" brush="255,255,255"/>
          <graphic x="624.00" y="117.00" id="425802" net="7" show="1" w="20.00" h="20.00" state="8" pen="0,0,0" brush="255,255,255"/>
        </graphics>
      </node>
      <node id="365310" net="1">
        <attribute name="Name" id="365311" net="1">
          <![CDATA[iNKT_stress_Act]]>
          <graphics count="4">
            <graphic xoff="14.00" yoff="20.00" x="1934.00" y="700.00" id="365312" net="1" show="1" grparent="365320" state="1" pen="0,0,0" brush="255,255,255"/>
            <graphic xoff="25.00" yoff="20.00" x="1360.00" y="723.00" id="365357" net="5" show="1" grparent="365356" state="1" pen="0,0,0" brush="255,255,255"/>
            <graphic xoff="25.00" yoff="20.00" x="1167.00" y="457.00" id="365383" net="10" show="1" state="1" pen="0,0,0" brush="255,255,255"/>
            <graphic xoff="25.00" yoff="20.00" x="315.00" y="268.00" id="409195" net="7" show="1" grparent="409194" state="1" pen="0,0,0" brush="255,255,255"/>
          </graphics>
        </attribute>
        <attribute name="ID" id="365313" net="1">
          <![CDATA[50]]>
          <graphics count="4">
            <graphic xoff="25.00" yoff="20.00" x="1945.00" y="700.00" id="365314" net="1" show="0" grparent="365320" state="1" pen="0,0,0" brush="255,255,255"/>
            <graphic xoff="25.00" yoff="20.00" x="1360.00" y="723.00" id="365358" net="5" show="0" grparent="365356" state="1" pen="0,0,0" brush="255,255,255"/>
            <graphic xoff="25.00" yoff="20.00" x="1167.00" y="457.00" id="365384" net="10" show="0" state="1" pen="0,0,0" brush="255,255,255"/>
            <graphic xoff="25.00" yoff="20.00" x="315.00" y="268.00" id="409196" net="7" show="0" grparent="409194" state="1" pen="0,0,0" brush="255,255,255"/>
          </graphics>
        </attribute>
        <attribute name="Logic" id="365315" net="1">
          <![CDATA[0]]>
          <graphics count="0"/>
        </attribute>
        <attribute name="Comment" id="365316" net="1">
          <![CDATA[//old name:iNKT-stress-Act]]>
          <graphics count="4">
            <graphic xoff="40.00" x="1960.00" y="680.00" id="365317" net="1" show="0" grparent="365320" state="1" pen="0,0,0" brush="255,255,255"/>
            <graphic xoff="40.00" x="1375.00" y="703.00" id="365359" net="5" show="0" grparent="365356" state="1" pen="0,0,0" brush="255,255,255"/>
            <graphic xoff="40.00" x="1182.00" y="437.00" id="365385" net="10" show="0" state="1" pen="0,0,0" brush="255,255,255"/>
            <graphic xoff="40.00" x="330.00" y="248.00" id="409197" net="7" show="0" grparent="409194" state="1" pen="0,0,0" brush="255,255,255"/>
          </graphics>
        </attribute>
        <attribute name="FunctionList" type="ColList" id="365318" net="1">
          <colList row_count="3" col_count="2" active_row="2" active_col="0">
            <colList_head>
              <colList_colLabel>
                <![CDATA[Function set]]>
              </colList_colLabel>
              <colList_colLabel>
                <![CDATA[Function]]>
              </colList_colLabel>
            </colList_head>
            <colList_body>
              <colList_row nr="0">
                <colList_col nr="0">
                  <![CDATA[Main]]>
                </colList_col>
                <colList_col nr="1">
                  <![CDATA[iNKTStressAct*iNKT*LD]]>
                </colList_col>
              </colList_row>
              <colList_row nr="1">
                <colList_col nr="0">
                  <![CDATA[IL10Time]]>
                </colList_col>
                <colList_col nr="1">
                  <![CDATA[iNKTStressAct*iNKT*LD]]>
                </colList_col>
              </colList_row>
              <colList_row nr="2">
                <colList_col nr="0">
                  <![CDATA[IL10INFg]]>
                </colList_col>
                <colList_col nr="1">
                  <![CDATA[iNKTStressAct*iNKT*LD]]>
                </colList_col>
              </colList_row>
            </colList_body>
          </colList>
          <graphics count="4">
            <graphic yoff="30.00" x="1920.00" y="710.00" id="365319" net="1" show="0" grparent="365320" state="1" pen="0,0,0" brush="255,255,255"/>
            <graphic yoff="30.00" x="1335.00" y="733.00" id="365360" net="5" show="0" grparent="365356" state="1" pen="0,0,0" brush="255,255,255"/>
            <graphic yoff="30.00" x="1142.00" y="467.00" id="365386" net="10" show="0" state="1" pen="0,0,0" brush="255,255,255"/>
            <graphic yoff="30.00" x="290.00" y="278.00" id="409198" net="7" show="0" grparent="409194" state="1" pen="0,0,0" brush="255,255,255"/>
          </graphics>
        </attribute>
        <graphics count="3">
          <graphic x="1920.00" y="680.00" id="365320" net="1" show="1" w="20.00" h="20.00" state="4" pen="0,0,0" brush="255,255,255"/>
          <graphic x="1335.00" y="703.00" id="365356" net="5" show="1" w="20.00" h="20.00" state="8" pen="0,0,0" brush="255,255,255"/>
          <graphic x="290.00" y="248.00" id="409194" net="7" show="1" w="20.00" h="20.00" state="8" pen="0,0,0" brush="255,255,255"/>
        </graphics>
      </node>
      <node id="570654" net="1">
        <attribute name="Name" id="570655" net="1">
          <![CDATA[IL12_NK_Act]]>
          <graphics count="4">
            <graphic xoff="25.00" yoff="20.00" x="1605.00" y="1120.00" id="570656" net="1" show="1" grparent="570664" state="1" pen="0,0,0" brush="255,255,255"/>
            <graphic xoff="25.00" yoff="20.00" x="693.00" y="820.00" id="570690" net="5" show="1" state="1" pen="0,0,0" brush="255,255,255"/>
            <graphic xoff="4.00" yoff="23.00" x="722.00" y="268.00" id="570716" net="6" show="1" grparent="570715" state="1" pen="0,0,0" brush="255,255,255"/>
            <graphic xoff="25.00" yoff="20.00" x="886.00" y="747.00" id="636808" net="2" show="1" grparent="636807" state="1" pen="0,0,0" brush="255,255,255"/>
          </graphics>
        </attribute>
        <attribute name="ID" id="570657" net="1">
          <![CDATA[51]]>
          <graphics count="4">
            <graphic xoff="25.00" yoff="20.00" x="1605.00" y="1120.00" id="570658" net="1" show="0" grparent="570664" state="1" pen="0,0,0" brush="255,255,255"/>
            <graphic xoff="25.00" yoff="20.00" x="693.00" y="820.00" id="570691" net="5" show="0" state="1" pen="0,0,0" brush="255,255,255"/>
            <graphic xoff="25.00" yoff="20.00" x="743.00" y="265.00" id="570717" net="6" show="0" grparent="570715" state="1" pen="0,0,0" brush="255,255,255"/>
            <graphic xoff="25.00" yoff="20.00" x="886.00" y="747.00" id="636809" net="2" show="0" grparent="636807" state="1" pen="0,0,0" brush="255,255,255"/>
          </graphics>
        </attribute>
        <attribute name="Logic" id="570659" net="1">
          <![CDATA[0]]>
          <graphics count="0"/>
        </attribute>
        <attribute name="Comment" id="570660" net="1">
          <![CDATA[//old name:IL12-NK-Act]]>
          <graphics count="4">
            <graphic xoff="40.00" x="1620.00" y="1100.00" id="570661" net="1" show="0" grparent="570664" state="1" pen="0,0,0" brush="255,255,255"/>
            <graphic xoff="40.00" x="708.00" y="800.00" id="570692" net="5" show="0" state="1" pen="0,0,0" brush="255,255,255"/>
            <graphic xoff="40.00" x="758.00" y="245.00" id="570718" net="6" show="0" grparent="570715" state="1" pen="0,0,0" brush="255,255,255"/>
            <graphic xoff="40.00" x="901.00" y="727.00" id="636810" net="2" show="0" grparent="636807" state="1" pen="0,0,0" brush="255,255,255"/>
          </graphics>
        </attribute>
        <attribute name="FunctionList" type="ColList" id="570662" net="1">
          <colList row_count="3" col_count="2" active_row="2" active_col="0">
            <colList_head>
              <colList_colLabel>
                <![CDATA[Function set]]>
              </colList_colLabel>
              <colList_colLabel>
                <![CDATA[Function]]>
              </colList_colLabel>
            </colList_head>
            <colList_body>
              <colList_row nr="0">
                <colList_col nr="0">
                  <![CDATA[Main]]>
                </colList_col>
                <colList_col nr="1">
                  <![CDATA[IL12NKAct*NK*IL12*leq(NKNumber,NKEffPool-1)]]>
                </colList_col>
              </colList_row>
              <colList_row nr="1">
                <colList_col nr="0">
                  <![CDATA[IL10Time]]>
                </colList_col>
                <colList_col nr="1">
                  <![CDATA[IL12NKAct*NK*IL12*leq(NKNumber,NKEffPool-1)]]>
                </colList_col>
              </colList_row>
              <colList_row nr="2">
                <colList_col nr="0">
                  <![CDATA[IL10INFg]]>
                </colList_col>
                <colList_col nr="1">
                  <![CDATA[IL12NKAct*NK*IL12*((NKEffPool-1-NKNumber+0.5)/(2*abs(NKEffPool-1-NKNumber+0.5))+0.5)]]>
                </colList_col>
              </colList_row>
            </colList_body>
          </colList>
          <graphics count="4">
            <graphic yoff="30.00" x="1580.00" y="1130.00" id="570663" net="1" show="0" grparent="570664" state="1" pen="0,0,0" brush="255,255,255"/>
            <graphic yoff="30.00" x="668.00" y="830.00" id="570693" net="5" show="0" state="1" pen="0,0,0" brush="255,255,255"/>
            <graphic yoff="30.00" x="718.00" y="275.00" id="570719" net="6" show="0" grparent="570715" state="1" pen="0,0,0" brush="255,255,255"/>
            <graphic yoff="30.00" x="861.00" y="757.00" id="636811" net="2" show="0" grparent="636807" state="1" pen="0,0,0" brush="255,255,255"/>
          </graphics>
        </attribute>
        <graphics count="3">
          <graphic x="1580.00" y="1100.00" id="570664" net="1" show="1" w="20.00" h="20.00" state="4" pen="0,0,0" brush="255,255,255"/>
          <graphic x="718.00" y="245.00" id="570715" net="6" show="1" w="20.00" h="20.00" state="8" pen="0,0,0" brush="255,255,255"/>
          <graphic x="861.00" y="727.00" id="636807" net="2" show="1" w="20.00" h="20.00" state="8" pen="0,0,0" brush="255,255,255"/>
        </graphics>
      </node>
      <node id="573971" net="6">
        <attribute name="Name" id="573972" net="6">
          <![CDATA[NK_Diff]]>
          <graphics count="1">
            <graphic xoff="25.00" yoff="20.00" x="706.00" y="163.00" id="573973" net="6" show="1" grparent="573981" state="1" pen="0,0,0" brush="255,255,255"/>
          </graphics>
        </attribute>
        <attribute name="ID" id="573974" net="6">
          <![CDATA[52]]>
          <graphics count="1">
            <graphic xoff="25.00" yoff="20.00" x="706.00" y="163.00" id="573975" net="6" show="0" grparent="573981" state="1" pen="0,0,0" brush="255,255,255"/>
          </graphics>
        </attribute>
        <attribute name="Logic" id="573976" net="6">
          <![CDATA[0]]>
          <graphics count="0"/>
        </attribute>
        <attribute name="Comment" id="573977" net="6">
          <![CDATA[//old name:NK-Diff]]>
          <graphics count="1">
            <graphic xoff="40.00" x="721.00" y="143.00" id="573978" net="6" show="0" grparent="573981" state="1" pen="0,0,0" brush="255,255,255"/>
          </graphics>
        </attribute>
        <attribute name="FunctionList" type="ColList" id="573979" net="6">
          <colList row_count="3" col_count="2" active_row="2" active_col="0">
            <colList_head>
              <colList_colLabel>
                <![CDATA[Function set]]>
              </colList_colLabel>
              <colList_colLabel>
                <![CDATA[Function]]>
              </colList_colLabel>
            </colList_head>
            <colList_body>
              <colList_row nr="0">
                <colList_col nr="0">
                  <![CDATA[Main]]>
                </colList_col>
                <colList_col nr="1">
                  <![CDATA[CellDiff*NK]]>
                </colList_col>
              </colList_row>
              <colList_row nr="1">
                <colList_col nr="0">
                  <![CDATA[IL10Time]]>
                </colList_col>
                <colList_col nr="1">
                  <![CDATA[CellDiff*NK]]>
                </colList_col>
              </colList_row>
              <colList_row nr="2">
                <colList_col nr="0">
                  <![CDATA[IL10INFg]]>
                </colList_col>
                <colList_col nr="1">
                  <![CDATA[CellDiff*NK]]>
                </colList_col>
              </colList_row>
            </colList_body>
          </colList>
          <graphics count="1">
            <graphic yoff="30.00" x="681.00" y="173.00" id="573980" net="6" show="0" grparent="573981" state="1" pen="0,0,0" brush="255,255,255"/>
          </graphics>
        </attribute>
        <graphics count="1">
          <graphic x="681.00" y="143.00" id="573981" net="6" show="1" w="20.00" h="20.00" state="1" pen="0,0,0" brush="255,255,255"/>
        </graphics>
      </node>
      <node id="629600" net="1">
        <attribute name="Name" id="629601" net="1">
          <![CDATA[Th1IEff_to_Th1IIEff]]>
          <graphics count="3">
            <graphic xoff="5.00" yoff="17.00" x="905.00" y="937.00" id="629602" net="1" show="1" grparent="629610" state="1" pen="0,0,0" brush="255,255,255"/>
            <graphic xoff="25.00" yoff="20.00" x="1443.00" y="827.00" id="629636" net="3" show="1" grparent="629635" state="1" pen="0,0,0" brush="255,255,255"/>
            <graphic xoff="25.00" yoff="20.00" x="1166.00" y="526.00" id="629662" net="2" show="1" grparent="629661" state="1" pen="0,0,0" brush="255,255,255"/>
          </graphics>
        </attribute>
        <attribute name="ID" id="629603" net="1">
          <![CDATA[53]]>
          <graphics count="3">
            <graphic xoff="5.00" yoff="17.00" x="905.00" y="937.00" id="629604" net="1" show="0" grparent="629610" state="1" pen="0,0,0" brush="255,255,255"/>
            <graphic xoff="25.00" yoff="20.00" x="1443.00" y="827.00" id="629637" net="3" show="0" grparent="629635" state="1" pen="0,0,0" brush="255,255,255"/>
            <graphic xoff="25.00" yoff="20.00" x="1166.00" y="526.00" id="629663" net="2" show="0" grparent="629661" state="1" pen="0,0,0" brush="255,255,255"/>
          </graphics>
        </attribute>
        <attribute name="Logic" id="629605" net="1">
          <![CDATA[0]]>
          <graphics count="0"/>
        </attribute>
        <attribute name="Comment" id="629606" net="1">
          <![CDATA[//old name:Th1IEff-to-Th1IIEff]]>
          <graphics count="3">
            <graphic xoff="20.00" yoff="-3.00" x="920.00" y="917.00" id="629607" net="1" show="0" grparent="629610" state="1" pen="0,0,0" brush="255,255,255"/>
            <graphic xoff="40.00" x="1458.00" y="807.00" id="629638" net="3" show="0" grparent="629635" state="1" pen="0,0,0" brush="255,255,255"/>
            <graphic xoff="40.00" x="1181.00" y="506.00" id="629664" net="2" show="0" grparent="629661" state="1" pen="0,0,0" brush="255,255,255"/>
          </graphics>
        </attribute>
        <attribute name="FunctionList" type="ColList" id="629608" net="1">
          <colList row_count="3" col_count="2" active_row="2" active_col="0">
            <colList_head>
              <colList_colLabel>
                <![CDATA[Function set]]>
              </colList_colLabel>
              <colList_colLabel>
                <![CDATA[Function]]>
              </colList_colLabel>
            </colList_head>
            <colList_body>
              <colList_row nr="0">
                <colList_col nr="0">
                  <![CDATA[Main]]>
                </colList_col>
                <colList_col nr="1">
                  <![CDATA[(Th1IEff/Th1Evol)*log(9)]]>
                </colList_col>
              </colList_row>
              <colList_row nr="1">
                <colList_col nr="0">
                  <![CDATA[IL10Time]]>
                </colList_col>
                <colList_col nr="1">
                  <![CDATA[(Th1IEff/Th1Evol)*log(9)]]>
                </colList_col>
              </colList_row>
              <colList_row nr="2">
                <colList_col nr="0">
                  <![CDATA[IL10INFg]]>
                </colList_col>
                <colList_col nr="1">
                  <![CDATA[(Th1IEff/Th1Evol)*log(9)]]>
                </colList_col>
              </colList_row>
            </colList_body>
          </colList>
          <graphics count="3">
            <graphic xoff="-20.00" yoff="27.00" x="880.00" y="947.00" id="629609" net="1" show="0" grparent="629610" state="1" pen="0,0,0" brush="255,255,255"/>
            <graphic yoff="30.00" x="1418.00" y="837.00" id="629639" net="3" show="0" grparent="629635" state="1" pen="0,0,0" brush="255,255,255"/>
            <graphic yoff="30.00" x="1141.00" y="536.00" id="629665" net="2" show="0" grparent="629661" state="1" pen="0,0,0" brush="255,255,255"/>
          </graphics>
        </attribute>
        <graphics count="3">
          <graphic x="900.00" y="920.00" id="629610" net="1" show="1" w="20.00" h="20.00" state="4" pen="0,0,0" brush="255,255,255"/>
          <graphic x="1418.00" y="807.00" id="629635" net="3" show="1" w="20.00" h="20.00" state="8" pen="0,0,0" brush="255,255,255"/>
          <graphic x="1141.00" y="506.00" id="629661" net="2" show="1" w="20.00" h="20.00" state="8" pen="0,0,0" brush="255,255,255"/>
        </graphics>
      </node>
      <node id="629810" net="1">
        <attribute name="Name" id="629811" net="1">
          <![CDATA[Th1IEff_to_Th1IEffZeroProd]]>
          <graphics count="3">
            <graphic xoff="25.00" yoff="20.00" x="925.00" y="900.00" id="629812" net="1" show="1" grparent="629820" state="1" pen="0,0,0" brush="255,255,255"/>
            <graphic xoff="24.00" yoff="16.00" x="1392.00" y="625.00" id="629959" net="3" show="1" grparent="629958" state="1" pen="0,0,0" brush="255,255,255"/>
            <graphic xoff="25.00" yoff="20.00" x="845.00" y="460.00" id="630032" net="2" show="1" grparent="630031" state="1" pen="0,0,0" brush="255,255,255"/>
          </graphics>
        </attribute>
        <attribute name="ID" id="629813" net="1">
          <![CDATA[54]]>
          <graphics count="3">
            <graphic xoff="25.00" yoff="20.00" x="925.00" y="900.00" id="629814" net="1" show="0" grparent="629820" state="1" pen="0,0,0" brush="255,255,255"/>
            <graphic xoff="25.00" yoff="20.00" x="1393.00" y="629.00" id="629960" net="3" show="0" grparent="629958" state="1" pen="0,0,0" brush="255,255,255"/>
            <graphic xoff="25.00" yoff="20.00" x="845.00" y="460.00" id="630033" net="2" show="0" grparent="630031" state="1" pen="0,0,0" brush="255,255,255"/>
          </graphics>
        </attribute>
        <attribute name="Logic" id="629815" net="1">
          <![CDATA[0]]>
          <graphics count="0"/>
        </attribute>
        <attribute name="Comment" id="629816" net="1">
          <![CDATA[//old name:Th1IEff-to-Th1IEffZeroProd]]>
          <graphics count="3">
            <graphic xoff="40.00" x="940.00" y="880.00" id="629817" net="1" show="0" grparent="629820" state="1" pen="0,0,0" brush="255,255,255"/>
            <graphic xoff="40.00" x="1408.00" y="609.00" id="629961" net="3" show="0" grparent="629958" state="1" pen="0,0,0" brush="255,255,255"/>
            <graphic xoff="40.00" x="860.00" y="440.00" id="630034" net="2" show="0" grparent="630031" state="1" pen="0,0,0" brush="255,255,255"/>
          </graphics>
        </attribute>
        <attribute name="FunctionList" type="ColList" id="629818" net="1">
          <colList row_count="3" col_count="2" active_row="2" active_col="0">
            <colList_head>
              <colList_colLabel>
                <![CDATA[Function set]]>
              </colList_colLabel>
              <colList_colLabel>
                <![CDATA[Function]]>
              </colList_colLabel>
            </colList_head>
            <colList_body>
              <colList_row nr="0">
                <colList_col nr="0">
                  <![CDATA[Main]]>
                </colList_col>
                <colList_col nr="1">
                  <![CDATA[ToZeroProd/(1+INFg*INFgEffectiveness)]]>
                </colList_col>
              </colList_row>
              <colList_row nr="1">
                <colList_col nr="0">
                  <![CDATA[IL10Time]]>
                </colList_col>
                <colList_col nr="1">
                  <![CDATA[ToZeroProd/(1+INFg*INFgEffectiveness)]]>
                </colList_col>
              </colList_row>
              <colList_row nr="2">
                <colList_col nr="0">
                  <![CDATA[IL10INFg]]>
                </colList_col>
                <colList_col nr="1">
                  <![CDATA[ToZeroProd/(1+INFg*INFgEffectiveness)]]>
                </colList_col>
              </colList_row>
            </colList_body>
          </colList>
          <graphics count="3">
            <graphic yoff="30.00" x="900.00" y="910.00" id="629819" net="1" show="0" grparent="629820" state="1" pen="0,0,0" brush="255,255,255"/>
            <graphic yoff="30.00" x="1368.00" y="639.00" id="629962" net="3" show="0" grparent="629958" state="1" pen="0,0,0" brush="255,255,255"/>
            <graphic yoff="30.00" x="820.00" y="470.00" id="630035" net="2" show="0" grparent="630031" state="1" pen="0,0,0" brush="255,255,255"/>
          </graphics>
        </attribute>
        <graphics count="3">
          <graphic x="900.00" y="880.00" id="629820" net="1" show="1" w="20.00" h="20.00" state="4" pen="0,0,0" brush="255,255,255"/>
          <graphic x="1368.00" y="609.00" id="629958" net="3" show="1" w="20.00" h="20.00" state="8" pen="0,0,0" brush="255,255,255"/>
          <graphic x="820.00" y="440.00" id="630031" net="2" show="1" w="20.00" h="20.00" state="8" pen="0,0,0" brush="255,255,255"/>
        </graphics>
      </node>
      <node id="629827" net="1">
        <attribute name="Name" id="629828" net="1">
          <![CDATA[Th1IIEff_to_Th1IIEffZeroProd]]>
          <graphics count="3">
            <graphic xoff="25.00" yoff="20.00" x="925.00" y="860.00" id="629829" net="1" show="1" grparent="629837" state="1" pen="0,0,0" brush="255,255,255"/>
            <graphic xoff="25.00" yoff="20.00" x="1539.00" y="653.00" id="629933" net="3" show="1" grparent="629932" state="1" pen="0,0,0" brush="255,255,255"/>
            <graphic xoff="25.00" yoff="20.00" x="1017.00" y="496.00" id="630008" net="2" show="1" grparent="630007" state="1" pen="0,0,0" brush="255,255,255"/>
          </graphics>
        </attribute>
        <attribute name="ID" id="629830" net="1">
          <![CDATA[55]]>
          <graphics count="3">
            <graphic xoff="25.00" yoff="20.00" x="925.00" y="860.00" id="629831" net="1" show="0" grparent="629837" state="1" pen="0,0,0" brush="255,255,255"/>
            <graphic xoff="25.00" yoff="20.00" x="1539.00" y="653.00" id="629934" net="3" show="0" grparent="629932" state="1" pen="0,0,0" brush="255,255,255"/>
            <graphic xoff="25.00" yoff="20.00" x="1017.00" y="496.00" id="630009" net="2" show="0" grparent="630007" state="1" pen="0,0,0" brush="255,255,255"/>
          </graphics>
        </attribute>
        <attribute name="Logic" id="629832" net="1">
          <![CDATA[0]]>
          <graphics count="0"/>
        </attribute>
        <attribute name="Comment" id="629833" net="1">
          <![CDATA[//old name:Th1IIEff-to-Th1IIEffZeroProd]]>
          <graphics count="3">
            <graphic xoff="40.00" x="940.00" y="840.00" id="629834" net="1" show="0" grparent="629837" state="1" pen="0,0,0" brush="255,255,255"/>
            <graphic xoff="40.00" x="1554.00" y="633.00" id="629935" net="3" show="0" grparent="629932" state="1" pen="0,0,0" brush="255,255,255"/>
            <graphic xoff="40.00" x="1032.00" y="476.00" id="630010" net="2" show="0" grparent="630007" state="1" pen="0,0,0" brush="255,255,255"/>
          </graphics>
        </attribute>
        <attribute name="FunctionList" type="ColList" id="629835" net="1">
          <colList row_count="3" col_count="2" active_row="2" active_col="0">
            <colList_head>
              <colList_colLabel>
                <![CDATA[Function set]]>
              </colList_colLabel>
              <colList_colLabel>
                <![CDATA[Function]]>
              </colList_colLabel>
            </colList_head>
            <colList_body>
              <colList_row nr="0">
                <colList_col nr="0">
                  <![CDATA[Main]]>
                </colList_col>
                <colList_col nr="1">
                  <![CDATA[ToZeroProd/(1+IL12*IL12Effectiveness)]]>
                </colList_col>
              </colList_row>
              <colList_row nr="1">
                <colList_col nr="0">
                  <![CDATA[IL10Time]]>
                </colList_col>
                <colList_col nr="1">
                  <![CDATA[ToZeroProd/(1+IL12*IL12Effectiveness)]]>
                </colList_col>
              </colList_row>
              <colList_row nr="2">
                <colList_col nr="0">
                  <![CDATA[IL10INFg]]>
                </colList_col>
                <colList_col nr="1">
                  <![CDATA[ToZeroProd/(1+IL12*IL12Effectiveness)]]>
                </colList_col>
              </colList_row>
            </colList_body>
          </colList>
          <graphics count="3">
            <graphic yoff="30.00" x="900.00" y="870.00" id="629836" net="1" show="0" grparent="629837" state="1" pen="0,0,0" brush="255,255,255"/>
            <graphic yoff="30.00" x="1514.00" y="663.00" id="629936" net="3" show="0" grparent="629932" state="1" pen="0,0,0" brush="255,255,255"/>
            <graphic yoff="30.00" x="992.00" y="506.00" id="630011" net="2" show="0" grparent="630007" state="1" pen="0,0,0" brush="255,255,255"/>
          </graphics>
        </attribute>
        <graphics count="3">
          <graphic x="900.00" y="840.00" id="629837" net="1" show="1" w="20.00" h="20.00" state="4" pen="0,0,0" brush="255,255,255"/>
          <graphic x="1514.00" y="633.00" id="629932" net="3" show="1" w="20.00" h="20.00" state="8" pen="0,0,0" brush="255,255,255"/>
          <graphic x="992.00" y="476.00" id="630007" net="2" show="1" w="20.00" h="20.00" state="8" pen="0,0,0" brush="255,255,255"/>
        </graphics>
      </node>
      <node id="629844" net="1">
        <attribute name="Name" id="629845" net="1">
          <![CDATA[Th1IL10Eff_to_Th1IL10ZeroProd]]>
          <graphics count="3">
            <graphic xoff="25.00" yoff="20.00" x="925.00" y="820.00" id="629846" net="1" show="1" grparent="629854" state="1" pen="0,0,0" brush="255,255,255"/>
            <graphic xoff="25.00" yoff="20.00" x="1818.00" y="487.00" id="629907" net="3" show="1" grparent="629906" state="1" pen="0,0,0" brush="255,255,255"/>
            <graphic xoff="25.00" yoff="20.00" x="781.00" y="893.00" id="629984" net="2" show="1" grparent="629983" state="1" pen="0,0,0" brush="255,255,255"/>
          </graphics>
        </attribute>
        <attribute name="ID" id="629847" net="1">
          <![CDATA[56]]>
          <graphics count="3">
            <graphic xoff="25.00" yoff="20.00" x="925.00" y="820.00" id="629848" net="1" show="0" grparent="629854" state="1" pen="0,0,0" brush="255,255,255"/>
            <graphic xoff="25.00" yoff="20.00" x="1818.00" y="487.00" id="629908" net="3" show="0" grparent="629906" state="1" pen="0,0,0" brush="255,255,255"/>
            <graphic xoff="25.00" yoff="20.00" x="781.00" y="893.00" id="629985" net="2" show="0" grparent="629983" state="1" pen="0,0,0" brush="255,255,255"/>
          </graphics>
        </attribute>
        <attribute name="Logic" id="629849" net="1">
          <![CDATA[0]]>
          <graphics count="0"/>
        </attribute>
        <attribute name="Comment" id="629850" net="1">
          <![CDATA[//old name:Th1IL10Eff-to-Th1IL10ZeroProd]]>
          <graphics count="3">
            <graphic xoff="40.00" x="940.00" y="800.00" id="629851" net="1" show="0" grparent="629854" state="1" pen="0,0,0" brush="255,255,255"/>
            <graphic xoff="40.00" x="1833.00" y="467.00" id="629909" net="3" show="0" grparent="629906" state="1" pen="0,0,0" brush="255,255,255"/>
            <graphic xoff="40.00" x="796.00" y="873.00" id="629986" net="2" show="0" grparent="629983" state="1" pen="0,0,0" brush="255,255,255"/>
          </graphics>
        </attribute>
        <attribute name="FunctionList" type="ColList" id="629852" net="1">
          <colList row_count="3" col_count="2" active_row="2" active_col="0">
            <colList_head>
              <colList_colLabel>
                <![CDATA[Function set]]>
              </colList_colLabel>
              <colList_colLabel>
                <![CDATA[Function]]>
              </colList_colLabel>
            </colList_head>
            <colList_body>
              <colList_row nr="0">
                <colList_col nr="0">
                  <![CDATA[Main]]>
                </colList_col>
                <colList_col nr="1">
                  <![CDATA[ToZeroProd/(1+IL12*IL12Effectiveness)]]>
                </colList_col>
              </colList_row>
              <colList_row nr="1">
                <colList_col nr="0">
                  <![CDATA[IL10Time]]>
                </colList_col>
                <colList_col nr="1">
                  <![CDATA[ToZeroProd/(1+IL12*IL12Effectiveness)]]>
                </colList_col>
              </colList_row>
              <colList_row nr="2">
                <colList_col nr="0">
                  <![CDATA[IL10INFg]]>
                </colList_col>
                <colList_col nr="1">
                  <![CDATA[ToZeroProd/(1+IL12*IL12Effectiveness)]]>
                </colList_col>
              </colList_row>
            </colList_body>
          </colList>
          <graphics count="3">
            <graphic yoff="30.00" x="900.00" y="830.00" id="629853" net="1" show="0" grparent="629854" state="1" pen="0,0,0" brush="255,255,255"/>
            <graphic yoff="30.00" x="1793.00" y="497.00" id="629910" net="3" show="0" grparent="629906" state="1" pen="0,0,0" brush="255,255,255"/>
            <graphic yoff="30.00" x="756.00" y="903.00" id="629987" net="2" show="0" grparent="629983" state="1" pen="0,0,0" brush="255,255,255"/>
          </graphics>
        </attribute>
        <graphics count="3">
          <graphic x="900.00" y="800.00" id="629854" net="1" show="1" w="20.00" h="20.00" state="4" pen="0,0,0" brush="255,255,255"/>
          <graphic x="1793.00" y="467.00" id="629906" net="3" show="1" w="20.00" h="20.00" state="8" pen="0,0,0" brush="255,255,255"/>
          <graphic x="756.00" y="873.00" id="629983" net="2" show="1" w="20.00" h="20.00" state="8" pen="0,0,0" brush="255,255,255"/>
        </graphics>
      </node>
      <node id="630038" net="1">
        <attribute name="Name" id="630039" net="1">
          <![CDATA[Th1IEffKeepProd]]>
          <graphics count="3">
            <graphic xoff="25.00" yoff="20.00" x="925.00" y="1620.00" id="630040" net="1" show="1" grparent="630048" state="1" pen="0,0,0" brush="255,255,255"/>
            <graphic xoff="25.00" yoff="20.00" x="1188.00" y="880.00" id="630108" net="3" show="1" grparent="630107" state="1" pen="0,0,0" brush="255,255,255"/>
            <graphic xoff="25.00" yoff="20.00" x="791.00" y="538.00" id="630241" net="2" show="1" grparent="630240" state="1" pen="0,0,0" brush="255,255,255"/>
          </graphics>
        </attribute>
        <attribute name="ID" id="630041" net="1">
          <![CDATA[57]]>
          <graphics count="3">
            <graphic xoff="25.00" yoff="20.00" x="925.00" y="1620.00" id="630042" net="1" show="0" grparent="630048" state="1" pen="0,0,0" brush="255,255,255"/>
            <graphic xoff="25.00" yoff="20.00" x="1188.00" y="880.00" id="630109" net="3" show="0" grparent="630107" state="1" pen="0,0,0" brush="255,255,255"/>
            <graphic xoff="25.00" yoff="20.00" x="791.00" y="538.00" id="630242" net="2" show="0" grparent="630240" state="1" pen="0,0,0" brush="255,255,255"/>
          </graphics>
        </attribute>
        <attribute name="Logic" id="630043" net="1">
          <![CDATA[0]]>
          <graphics count="0"/>
        </attribute>
        <attribute name="Comment" id="630044" net="1">
          <![CDATA[]]>
          <graphics count="3">
            <graphic xoff="40.00" x="940.00" y="1600.00" id="630045" net="1" show="0" grparent="630048" state="1" pen="0,0,0" brush="255,255,255"/>
            <graphic xoff="40.00" x="1203.00" y="860.00" id="630110" net="3" show="0" grparent="630107" state="1" pen="0,0,0" brush="255,255,255"/>
            <graphic xoff="40.00" x="806.00" y="518.00" id="630243" net="2" show="0" grparent="630240" state="1" pen="0,0,0" brush="255,255,255"/>
          </graphics>
        </attribute>
        <attribute name="FunctionList" type="ColList" id="630046" net="1">
          <colList row_count="3" col_count="2" active_row="2" active_col="0">
            <colList_head>
              <colList_colLabel>
                <![CDATA[Function set]]>
              </colList_colLabel>
              <colList_colLabel>
                <![CDATA[Function]]>
              </colList_colLabel>
            </colList_head>
            <colList_body>
              <colList_row nr="0">
                <colList_col nr="0">
                  <![CDATA[Main]]>
                </colList_col>
                <colList_col nr="1">
                  <![CDATA[TCellKeepProd*Th1IEff/INFgEffectiveness]]>
                </colList_col>
              </colList_row>
              <colList_row nr="1">
                <colList_col nr="0">
                  <![CDATA[IL10Time]]>
                </colList_col>
                <colList_col nr="1">
                  <![CDATA[TCellKeepProd*Th1IEff/INFgEffectiveness]]>
                </colList_col>
              </colList_row>
              <colList_row nr="2">
                <colList_col nr="0">
                  <![CDATA[IL10INFg]]>
                </colList_col>
                <colList_col nr="1">
                  <![CDATA[TCellKeepProd*Th1IEff/INFgEffectiveness]]>
                </colList_col>
              </colList_row>
            </colList_body>
          </colList>
          <graphics count="3">
            <graphic yoff="30.00" x="900.00" y="1630.00" id="630047" net="1" show="0" grparent="630048" state="1" pen="0,0,0" brush="255,255,255"/>
            <graphic yoff="30.00" x="1163.00" y="890.00" id="630111" net="3" show="0" grparent="630107" state="1" pen="0,0,0" brush="255,255,255"/>
            <graphic yoff="30.00" x="766.00" y="548.00" id="630244" net="2" show="0" grparent="630240" state="1" pen="0,0,0" brush="255,255,255"/>
          </graphics>
        </attribute>
        <graphics count="3">
          <graphic x="900.00" y="1600.00" id="630048" net="1" show="1" w="20.00" h="20.00" state="4" pen="0,0,0" brush="255,255,255"/>
          <graphic x="1163.00" y="860.00" id="630107" net="3" show="1" w="20.00" h="20.00" state="8" pen="0,0,0" brush="255,255,255"/>
          <graphic x="766.00" y="518.00" id="630240" net="2" show="1" w="20.00" h="20.00" state="8" pen="0,0,0" brush="255,255,255"/>
        </graphics>
      </node>
      <node id="630055" net="1">
        <attribute name="Name" id="630056" net="1">
          <![CDATA[Th1IIEffKeepProd]]>
          <graphics count="3">
            <graphic xoff="25.00" yoff="20.00" x="925.00" y="1680.00" id="630057" net="1" show="1" grparent="630065" state="1" pen="0,0,0" brush="255,255,255"/>
            <graphic xoff="25.00" yoff="20.00" x="1549.00" y="916.00" id="630134" net="3" show="1" grparent="630133" state="1" pen="0,0,0" brush="255,255,255"/>
            <graphic xoff="25.00" yoff="20.00" x="1242.00" y="709.00" id="630267" net="2" show="1" grparent="630266" state="1" pen="0,0,0" brush="255,255,255"/>
          </graphics>
        </attribute>
        <attribute name="ID" id="630058" net="1">
          <![CDATA[58]]>
          <graphics count="3">
            <graphic xoff="25.00" yoff="20.00" x="925.00" y="1680.00" id="630059" net="1" show="0" grparent="630065" state="1" pen="0,0,0" brush="255,255,255"/>
            <graphic xoff="25.00" yoff="20.00" x="1549.00" y="916.00" id="630135" net="3" show="0" grparent="630133" state="1" pen="0,0,0" brush="255,255,255"/>
            <graphic xoff="25.00" yoff="20.00" x="1242.00" y="709.00" id="630268" net="2" show="0" grparent="630266" state="1" pen="0,0,0" brush="255,255,255"/>
          </graphics>
        </attribute>
        <attribute name="Logic" id="630060" net="1">
          <![CDATA[0]]>
          <graphics count="0"/>
        </attribute>
        <attribute name="Comment" id="630061" net="1">
          <![CDATA[]]>
          <graphics count="3">
            <graphic xoff="40.00" x="940.00" y="1660.00" id="630062" net="1" show="0" grparent="630065" state="1" pen="0,0,0" brush="255,255,255"/>
            <graphic xoff="40.00" x="1564.00" y="896.00" id="630136" net="3" show="0" grparent="630133" state="1" pen="0,0,0" brush="255,255,255"/>
            <graphic xoff="40.00" x="1257.00" y="689.00" id="630269" net="2" show="0" grparent="630266" state="1" pen="0,0,0" brush="255,255,255"/>
          </graphics>
        </attribute>
        <attribute name="FunctionList" type="ColList" id="630063" net="1">
          <colList row_count="3" col_count="2" active_row="2" active_col="0">
            <colList_head>
              <colList_colLabel>
                <![CDATA[Function set]]>
              </colList_colLabel>
              <colList_colLabel>
                <![CDATA[Function]]>
              </colList_colLabel>
            </colList_head>
            <colList_body>
              <colList_row nr="0">
                <colList_col nr="0">
                  <![CDATA[Main]]>
                </colList_col>
                <colList_col nr="1">
                  <![CDATA[TCellKeepProd*Th1IIEff/IL12Effectiveness]]>
                </colList_col>
              </colList_row>
              <colList_row nr="1">
                <colList_col nr="0">
                  <![CDATA[IL10Time]]>
                </colList_col>
                <colList_col nr="1">
                  <![CDATA[TCellKeepProd*Th1IIEff/IL12Effectiveness]]>
                </colList_col>
              </colList_row>
              <colList_row nr="2">
                <colList_col nr="0">
                  <![CDATA[IL10INFg]]>
                </colList_col>
                <colList_col nr="1">
                  <![CDATA[TCellKeepProd*Th1IIEff/IL12Effectiveness]]>
                </colList_col>
              </colList_row>
            </colList_body>
          </colList>
          <graphics count="3">
            <graphic yoff="30.00" x="900.00" y="1690.00" id="630064" net="1" show="0" grparent="630065" state="1" pen="0,0,0" brush="255,255,255"/>
            <graphic yoff="30.00" x="1524.00" y="926.00" id="630137" net="3" show="0" grparent="630133" state="1" pen="0,0,0" brush="255,255,255"/>
            <graphic yoff="30.00" x="1217.00" y="719.00" id="630270" net="2" show="0" grparent="630266" state="1" pen="0,0,0" brush="255,255,255"/>
          </graphics>
        </attribute>
        <graphics count="3">
          <graphic x="900.00" y="1660.00" id="630065" net="1" show="1" w="20.00" h="20.00" state="4" pen="0,0,0" brush="255,255,255"/>
          <graphic x="1524.00" y="896.00" id="630133" net="3" show="1" w="20.00" h="20.00" state="8" pen="0,0,0" brush="255,255,255"/>
          <graphic x="1217.00" y="689.00" id="630266" net="2" show="1" w="20.00" h="20.00" state="8" pen="0,0,0" brush="255,255,255"/>
        </graphics>
      </node>
      <node id="630072" net="1">
        <attribute name="Name" id="630073" net="1">
          <![CDATA[Th1IL10EffKeepProd]]>
          <graphics count="3">
            <graphic xoff="25.00" yoff="20.00" x="925.00" y="1740.00" id="630074" net="1" show="1" grparent="630082" state="1" pen="0,0,0" brush="255,255,255"/>
            <graphic xoff="25.00" yoff="20.00" x="1858.00" y="908.00" id="630160" net="3" show="1" grparent="630159" state="1" pen="0,0,0" brush="255,255,255"/>
            <graphic xoff="25.00" yoff="20.00" x="998.00" y="753.00" id="630293" net="2" show="1" grparent="630292" state="1" pen="0,0,0" brush="255,255,255"/>
          </graphics>
        </attribute>
        <attribute name="ID" id="630075" net="1">
          <![CDATA[59]]>
          <graphics count="3">
            <graphic xoff="25.00" yoff="20.00" x="925.00" y="1740.00" id="630076" net="1" show="0" grparent="630082" state="1" pen="0,0,0" brush="255,255,255"/>
            <graphic xoff="25.00" yoff="20.00" x="1858.00" y="908.00" id="630161" net="3" show="0" grparent="630159" state="1" pen="0,0,0" brush="255,255,255"/>
            <graphic xoff="25.00" yoff="20.00" x="998.00" y="753.00" id="630294" net="2" show="0" grparent="630292" state="1" pen="0,0,0" brush="255,255,255"/>
          </graphics>
        </attribute>
        <attribute name="Logic" id="630077" net="1">
          <![CDATA[0]]>
          <graphics count="0"/>
        </attribute>
        <attribute name="Comment" id="630078" net="1">
          <![CDATA[]]>
          <graphics count="3">
            <graphic xoff="40.00" x="940.00" y="1720.00" id="630079" net="1" show="0" grparent="630082" state="1" pen="0,0,0" brush="255,255,255"/>
            <graphic xoff="40.00" x="1873.00" y="888.00" id="630162" net="3" show="0" grparent="630159" state="1" pen="0,0,0" brush="255,255,255"/>
            <graphic xoff="40.00" x="1013.00" y="733.00" id="630295" net="2" show="0" grparent="630292" state="1" pen="0,0,0" brush="255,255,255"/>
          </graphics>
        </attribute>
        <attribute name="FunctionList" type="ColList" id="630080" net="1">
          <colList row_count="3" col_count="2" active_row="2" active_col="0">
            <colList_head>
              <colList_colLabel>
                <![CDATA[Function set]]>
              </colList_colLabel>
              <colList_colLabel>
                <![CDATA[Function]]>
              </colList_colLabel>
            </colList_head>
            <colList_body>
              <colList_row nr="0">
                <colList_col nr="0">
                  <![CDATA[Main]]>
                </colList_col>
                <colList_col nr="1">
                  <![CDATA[TCellKeepProd*Th1IL10Eff/INFgEffectiveness]]>
                </colList_col>
              </colList_row>
              <colList_row nr="1">
                <colList_col nr="0">
                  <![CDATA[IL10Time]]>
                </colList_col>
                <colList_col nr="1">
                  <![CDATA[TCellKeepProd*Th1IL10Eff/INFgEffectiveness]]>
                </colList_col>
              </colList_row>
              <colList_row nr="2">
                <colList_col nr="0">
                  <![CDATA[IL10INFg]]>
                </colList_col>
                <colList_col nr="1">
                  <![CDATA[TCellKeepProd*Th1IL10Eff/INFgEffectiveness]]>
                </colList_col>
              </colList_row>
            </colList_body>
          </colList>
          <graphics count="3">
            <graphic yoff="30.00" x="900.00" y="1750.00" id="630081" net="1" show="0" grparent="630082" state="1" pen="0,0,0" brush="255,255,255"/>
            <graphic yoff="30.00" x="1833.00" y="918.00" id="630163" net="3" show="0" grparent="630159" state="1" pen="0,0,0" brush="255,255,255"/>
            <graphic yoff="30.00" x="973.00" y="763.00" id="630296" net="2" show="0" grparent="630292" state="1" pen="0,0,0" brush="255,255,255"/>
          </graphics>
        </attribute>
        <graphics count="3">
          <graphic x="900.00" y="1720.00" id="630082" net="1" show="1" w="20.00" h="20.00" state="4" pen="0,0,0" brush="255,255,255"/>
          <graphic x="1833.00" y="888.00" id="630159" net="3" show="1" w="20.00" h="20.00" state="8" pen="0,0,0" brush="255,255,255"/>
          <graphic x="973.00" y="733.00" id="630292" net="2" show="1" w="20.00" h="20.00" state="8" pen="0,0,0" brush="255,255,255"/>
        </graphics>
      </node>
      <node id="630167" net="1">
        <attribute name="Name" id="630168" net="1">
          <![CDATA[Th2EffKeepProd]]>
          <graphics count="3">
            <graphic xoff="25.00" yoff="20.00" x="925.00" y="1800.00" id="630169" net="1" show="1" grparent="630177" state="1" pen="0,0,0" brush="255,255,255"/>
            <graphic xoff="25.00" yoff="20.00" x="761.00" y="894.00" id="630215" net="3" show="1" grparent="630214" state="1" pen="0,0,0" brush="255,255,255"/>
            <graphic xoff="25.00" yoff="20.00" x="265.00" y="741.00" id="630319" net="2" show="1" grparent="630318" state="1" pen="0,0,0" brush="255,255,255"/>
          </graphics>
        </attribute>
        <attribute name="ID" id="630170" net="1">
          <![CDATA[60]]>
          <graphics count="3">
            <graphic xoff="25.00" yoff="20.00" x="925.00" y="1800.00" id="630171" net="1" show="0" grparent="630177" state="1" pen="0,0,0" brush="255,255,255"/>
            <graphic xoff="25.00" yoff="20.00" x="761.00" y="894.00" id="630216" net="3" show="0" grparent="630214" state="1" pen="0,0,0" brush="255,255,255"/>
            <graphic xoff="25.00" yoff="20.00" x="265.00" y="741.00" id="630320" net="2" show="0" grparent="630318" state="1" pen="0,0,0" brush="255,255,255"/>
          </graphics>
        </attribute>
        <attribute name="Logic" id="630172" net="1">
          <![CDATA[0]]>
          <graphics count="0"/>
        </attribute>
        <attribute name="Comment" id="630173" net="1">
          <![CDATA[]]>
          <graphics count="3">
            <graphic xoff="40.00" x="940.00" y="1780.00" id="630174" net="1" show="0" grparent="630177" state="1" pen="0,0,0" brush="255,255,255"/>
            <graphic xoff="40.00" x="776.00" y="874.00" id="630217" net="3" show="0" grparent="630214" state="1" pen="0,0,0" brush="255,255,255"/>
            <graphic xoff="40.00" x="280.00" y="721.00" id="630321" net="2" show="0" grparent="630318" state="1" pen="0,0,0" brush="255,255,255"/>
          </graphics>
        </attribute>
        <attribute name="FunctionList" type="ColList" id="630175" net="1">
          <colList row_count="3" col_count="2" active_row="2" active_col="0">
            <colList_head>
              <colList_colLabel>
                <![CDATA[Function set]]>
              </colList_colLabel>
              <colList_colLabel>
                <![CDATA[Function]]>
              </colList_colLabel>
            </colList_head>
            <colList_body>
              <colList_row nr="0">
                <colList_col nr="0">
                  <![CDATA[Main]]>
                </colList_col>
                <colList_col nr="1">
                  <![CDATA[TCellKeepProd*Th2Eff/IL4Effectiveness]]>
                </colList_col>
              </colList_row>
              <colList_row nr="1">
                <colList_col nr="0">
                  <![CDATA[IL10Time]]>
                </colList_col>
                <colList_col nr="1">
                  <![CDATA[TCellKeepProd*Th2Eff/IL4Effectiveness]]>
                </colList_col>
              </colList_row>
              <colList_row nr="2">
                <colList_col nr="0">
                  <![CDATA[IL10INFg]]>
                </colList_col>
                <colList_col nr="1">
                  <![CDATA[TCellKeepProd*Th2Eff/IL4Effectiveness]]>
                </colList_col>
              </colList_row>
            </colList_body>
          </colList>
          <graphics count="3">
            <graphic yoff="30.00" x="900.00" y="1810.00" id="630176" net="1" show="0" grparent="630177" state="1" pen="0,0,0" brush="255,255,255"/>
            <graphic yoff="30.00" x="736.00" y="904.00" id="630218" net="3" show="0" grparent="630214" state="1" pen="0,0,0" brush="255,255,255"/>
            <graphic yoff="30.00" x="240.00" y="751.00" id="630322" net="2" show="0" grparent="630318" state="1" pen="0,0,0" brush="255,255,255"/>
          </graphics>
        </attribute>
        <graphics count="3">
          <graphic x="900.00" y="1780.00" id="630177" net="1" show="1" w="20.00" h="20.00" state="4" pen="0,0,0" brush="255,255,255"/>
          <graphic x="736.00" y="874.00" id="630214" net="3" show="1" w="20.00" h="20.00" state="8" pen="0,0,0" brush="255,255,255"/>
          <graphic x="240.00" y="721.00" id="630318" net="2" show="1" w="20.00" h="20.00" state="8" pen="0,0,0" brush="255,255,255"/>
        </graphics>
      </node>
      <node id="630353" net="1">
        <attribute name="Name" id="630354" net="1">
          <![CDATA[Th1IL10EffZeroProd_to_Th1IIL10Eff]]>
          <graphics count="3">
            <graphic xoff="25.00" yoff="20.00" x="925.00" y="780.00" id="630355" net="1" show="1" grparent="630363" state="1" pen="0,0,0" brush="255,255,255"/>
            <graphic xoff="25.00" yoff="20.00" x="1924.00" y="456.00" id="630435" net="3" show="1" grparent="630434" state="1" pen="0,0,0" brush="255,255,255"/>
            <graphic xoff="25.00" yoff="20.00" x="1231.00" y="582.00" id="630565" net="2" show="1" grparent="630564" state="1" pen="0,0,0" brush="255,255,255"/>
          </graphics>
        </attribute>
        <attribute name="ID" id="630356" net="1">
          <![CDATA[61]]>
          <graphics count="3">
            <graphic xoff="25.00" yoff="20.00" x="925.00" y="780.00" id="630357" net="1" show="0" grparent="630363" state="1" pen="0,0,0" brush="255,255,255"/>
            <graphic xoff="25.00" yoff="20.00" x="1924.00" y="456.00" id="630436" net="3" show="0" grparent="630434" state="1" pen="0,0,0" brush="255,255,255"/>
            <graphic xoff="25.00" yoff="20.00" x="1231.00" y="582.00" id="630566" net="2" show="0" grparent="630564" state="1" pen="0,0,0" brush="255,255,255"/>
          </graphics>
        </attribute>
        <attribute name="Logic" id="630358" net="1">
          <![CDATA[0]]>
          <graphics count="0"/>
        </attribute>
        <attribute name="Comment" id="630359" net="1">
          <![CDATA[//old name:Th1IL10EffZeroProd-to-Th1IIL10Eff]]>
          <graphics count="3">
            <graphic xoff="40.00" x="940.00" y="760.00" id="630360" net="1" show="0" grparent="630363" state="1" pen="0,0,0" brush="255,255,255"/>
            <graphic xoff="40.00" x="1939.00" y="436.00" id="630437" net="3" show="0" grparent="630434" state="1" pen="0,0,0" brush="255,255,255"/>
            <graphic xoff="40.00" x="1246.00" y="562.00" id="630567" net="2" show="0" grparent="630564" state="1" pen="0,0,0" brush="255,255,255"/>
          </graphics>
        </attribute>
        <attribute name="FunctionList" type="ColList" id="630361" net="1">
          <colList row_count="3" col_count="2" active_row="2" active_col="0">
            <colList_head>
              <colList_colLabel>
                <![CDATA[Function set]]>
              </colList_colLabel>
              <colList_colLabel>
                <![CDATA[Function]]>
              </colList_colLabel>
            </colList_head>
            <colList_body>
              <colList_row nr="0">
                <colList_col nr="0">
                  <![CDATA[Main]]>
                </colList_col>
                <colList_col nr="1">
                  <![CDATA[FromZeroProd*(IL12Effectiveness*IL12)]]>
                </colList_col>
              </colList_row>
              <colList_row nr="1">
                <colList_col nr="0">
                  <![CDATA[IL10Time]]>
                </colList_col>
                <colList_col nr="1">
                  <![CDATA[FromZeroProd*(IL12Effectiveness*IL12)]]>
                </colList_col>
              </colList_row>
              <colList_row nr="2">
                <colList_col nr="0">
                  <![CDATA[IL10INFg]]>
                </colList_col>
                <colList_col nr="1">
                  <![CDATA[FromZeroProd*(IL12Effectiveness*IL12)]]>
                </colList_col>
              </colList_row>
            </colList_body>
          </colList>
          <graphics count="3">
            <graphic yoff="30.00" x="900.00" y="790.00" id="630362" net="1" show="0" grparent="630363" state="1" pen="0,0,0" brush="255,255,255"/>
            <graphic yoff="30.00" x="1899.00" y="466.00" id="630438" net="3" show="0" grparent="630434" state="1" pen="0,0,0" brush="255,255,255"/>
            <graphic yoff="30.00" x="1206.00" y="592.00" id="630568" net="2" show="0" grparent="630564" state="1" pen="0,0,0" brush="255,255,255"/>
          </graphics>
        </attribute>
        <graphics count="3">
          <graphic x="900.00" y="760.00" id="630363" net="1" show="1" w="20.00" h="20.00" state="4" pen="0,0,0" brush="255,255,255"/>
          <graphic x="1899.00" y="436.00" id="630434" net="3" show="1" w="20.00" h="20.00" state="8" pen="0,0,0" brush="255,255,255"/>
          <graphic x="1206.00" y="562.00" id="630564" net="2" show="1" w="20.00" h="20.00" state="8" pen="0,0,0" brush="255,255,255"/>
        </graphics>
      </node>
      <node id="630364" net="1">
        <attribute name="Name" id="630365" net="1">
          <![CDATA[Th1IIEffZeroProd_to_Th1IIEff]]>
          <graphics count="3">
            <graphic xoff="25.00" yoff="20.00" x="925.00" y="740.00" id="630366" net="1" show="1" grparent="630374" state="1" pen="0,0,0" brush="255,255,255"/>
            <graphic xoff="26.00" yoff="21.00" x="1635.00" y="671.00" id="630461" net="3" show="1" grparent="630460" state="1" pen="0,0,0" brush="255,255,255"/>
            <graphic xoff="25.00" yoff="20.00" x="970.00" y="857.00" id="630539" net="2" show="1" grparent="630538" state="1" pen="0,0,0" brush="255,255,255"/>
          </graphics>
        </attribute>
        <attribute name="ID" id="630367" net="1">
          <![CDATA[62]]>
          <graphics count="3">
            <graphic xoff="25.00" yoff="20.00" x="925.00" y="740.00" id="630368" net="1" show="0" grparent="630374" state="1" pen="0,0,0" brush="255,255,255"/>
            <graphic xoff="25.00" yoff="20.00" x="1634.00" y="670.00" id="630462" net="3" show="0" grparent="630460" state="1" pen="0,0,0" brush="255,255,255"/>
            <graphic xoff="25.00" yoff="20.00" x="970.00" y="857.00" id="630540" net="2" show="0" grparent="630538" state="1" pen="0,0,0" brush="255,255,255"/>
          </graphics>
        </attribute>
        <attribute name="Logic" id="630369" net="1">
          <![CDATA[0]]>
          <graphics count="0"/>
        </attribute>
        <attribute name="Comment" id="630370" net="1">
          <![CDATA[//old name:Th1IIEffZeroProd-to-Th1IIEff]]>
          <graphics count="3">
            <graphic xoff="40.00" x="940.00" y="720.00" id="630371" net="1" show="0" grparent="630374" state="1" pen="0,0,0" brush="255,255,255"/>
            <graphic xoff="40.00" x="1649.00" y="650.00" id="630463" net="3" show="0" grparent="630460" state="1" pen="0,0,0" brush="255,255,255"/>
            <graphic xoff="40.00" x="985.00" y="837.00" id="630541" net="2" show="0" grparent="630538" state="1" pen="0,0,0" brush="255,255,255"/>
          </graphics>
        </attribute>
        <attribute name="FunctionList" type="ColList" id="630372" net="1">
          <colList row_count="3" col_count="2" active_row="2" active_col="0">
            <colList_head>
              <colList_colLabel>
                <![CDATA[Function set]]>
              </colList_colLabel>
              <colList_colLabel>
                <![CDATA[Function]]>
              </colList_colLabel>
            </colList_head>
            <colList_body>
              <colList_row nr="0">
                <colList_col nr="0">
                  <![CDATA[Main]]>
                </colList_col>
                <colList_col nr="1">
                  <![CDATA[FromZeroProd*(IL12Effectiveness*IL12)]]>
                </colList_col>
              </colList_row>
              <colList_row nr="1">
                <colList_col nr="0">
                  <![CDATA[IL10Time]]>
                </colList_col>
                <colList_col nr="1">
                  <![CDATA[FromZeroProd*(IL12Effectiveness*IL12)]]>
                </colList_col>
              </colList_row>
              <colList_row nr="2">
                <colList_col nr="0">
                  <![CDATA[IL10INFg]]>
                </colList_col>
                <colList_col nr="1">
                  <![CDATA[FromZeroProd*(IL12Effectiveness*IL12)]]>
                </colList_col>
              </colList_row>
            </colList_body>
          </colList>
          <graphics count="3">
            <graphic yoff="30.00" x="900.00" y="750.00" id="630373" net="1" show="0" grparent="630374" state="1" pen="0,0,0" brush="255,255,255"/>
            <graphic yoff="30.00" x="1609.00" y="680.00" id="630464" net="3" show="0" grparent="630460" state="1" pen="0,0,0" brush="255,255,255"/>
            <graphic yoff="30.00" x="945.00" y="867.00" id="630542" net="2" show="0" grparent="630538" state="1" pen="0,0,0" brush="255,255,255"/>
          </graphics>
        </attribute>
        <graphics count="3">
          <graphic x="900.00" y="720.00" id="630374" net="1" show="1" w="20.00" h="20.00" state="4" pen="0,0,0" brush="255,255,255"/>
          <graphic x="1609.00" y="650.00" id="630460" net="3" show="1" w="20.00" h="20.00" state="8" pen="0,0,0" brush="255,255,255"/>
          <graphic x="945.00" y="837.00" id="630538" net="2" show="1" w="20.00" h="20.00" state="8" pen="0,0,0" brush="255,255,255"/>
        </graphics>
      </node>
      <node id="630375" net="1">
        <attribute name="Name" id="630376" net="1">
          <![CDATA[Th1IEffZeroProd_to_Th1IEff]]>
          <graphics count="3">
            <graphic xoff="25.00" yoff="20.00" x="925.00" y="700.00" id="630377" net="1" show="1" grparent="630385" state="1" pen="0,0,0" brush="255,255,255"/>
            <graphic xoff="25.00" yoff="20.00" x="1442.00" y="760.00" id="630487" net="3" show="1" grparent="630486" state="1" pen="0,0,0" brush="255,255,255"/>
            <graphic xoff="25.00" yoff="20.00" x="735.00" y="840.00" id="630513" net="2" show="1" grparent="630512" state="1" pen="0,0,0" brush="255,255,255"/>
          </graphics>
        </attribute>
        <attribute name="ID" id="630378" net="1">
          <![CDATA[63]]>
          <graphics count="3">
            <graphic xoff="25.00" yoff="20.00" x="925.00" y="700.00" id="630379" net="1" show="0" grparent="630385" state="1" pen="0,0,0" brush="255,255,255"/>
            <graphic xoff="25.00" yoff="20.00" x="1442.00" y="760.00" id="630488" net="3" show="0" grparent="630486" state="1" pen="0,0,0" brush="255,255,255"/>
            <graphic xoff="25.00" yoff="20.00" x="735.00" y="840.00" id="630514" net="2" show="0" grparent="630512" state="1" pen="0,0,0" brush="255,255,255"/>
          </graphics>
        </attribute>
        <attribute name="Logic" id="630380" net="1">
          <![CDATA[0]]>
          <graphics count="0"/>
        </attribute>
        <attribute name="Comment" id="630381" net="1">
          <![CDATA[//old name:Th1IEffZeroProd-to-Th1IEff]]>
          <graphics count="3">
            <graphic xoff="40.00" x="940.00" y="680.00" id="630382" net="1" show="0" grparent="630385" state="1" pen="0,0,0" brush="255,255,255"/>
            <graphic xoff="40.00" x="1457.00" y="740.00" id="630489" net="3" show="0" grparent="630486" state="1" pen="0,0,0" brush="255,255,255"/>
            <graphic xoff="40.00" x="750.00" y="820.00" id="630515" net="2" show="0" grparent="630512" state="1" pen="0,0,0" brush="255,255,255"/>
          </graphics>
        </attribute>
        <attribute name="FunctionList" type="ColList" id="630383" net="1">
          <colList row_count="3" col_count="2" active_row="2" active_col="0">
            <colList_head>
              <colList_colLabel>
                <![CDATA[Function set]]>
              </colList_colLabel>
              <colList_colLabel>
                <![CDATA[Function]]>
              </colList_colLabel>
            </colList_head>
            <colList_body>
              <colList_row nr="0">
                <colList_col nr="0">
                  <![CDATA[Main]]>
                </colList_col>
                <colList_col nr="1">
                  <![CDATA[FromZeroProd*(INFgEffectiveness*INFg)]]>
                </colList_col>
              </colList_row>
              <colList_row nr="1">
                <colList_col nr="0">
                  <![CDATA[IL10Time]]>
                </colList_col>
                <colList_col nr="1">
                  <![CDATA[FromZeroProd*(INFgEffectiveness*INFg)]]>
                </colList_col>
              </colList_row>
              <colList_row nr="2">
                <colList_col nr="0">
                  <![CDATA[IL10INFg]]>
                </colList_col>
                <colList_col nr="1">
                  <![CDATA[FromZeroProd*(INFgEffectiveness*INFg)]]>
                </colList_col>
              </colList_row>
            </colList_body>
          </colList>
          <graphics count="3">
            <graphic yoff="30.00" x="900.00" y="710.00" id="630384" net="1" show="0" grparent="630385" state="1" pen="0,0,0" brush="255,255,255"/>
            <graphic xoff="6.00" yoff="199.00" x="1423.00" y="939.00" id="630490" net="3" show="0" grparent="630486" state="1" pen="0,0,0" brush="255,255,255"/>
            <graphic yoff="30.00" x="710.00" y="850.00" id="630516" net="2" show="0" grparent="630512" state="1" pen="0,0,0" brush="255,255,255"/>
          </graphics>
        </attribute>
        <graphics count="3">
          <graphic x="900.00" y="680.00" id="630385" net="1" show="1" w="20.00" h="20.00" state="4" pen="0,0,0" brush="255,255,255"/>
          <graphic x="1417.00" y="740.00" id="630486" net="3" show="1" w="20.00" h="20.00" state="8" pen="0,0,0" brush="255,255,255"/>
          <graphic x="710.00" y="820.00" id="630512" net="2" show="1" w="20.00" h="20.00" state="8" pen="0,0,0" brush="255,255,255"/>
        </graphics>
      </node>
      <node id="630818" net="1">
        <attribute name="Name" id="630819" net="1">
          <![CDATA[Th1IIEff_Rep]]>
          <graphics count="3">
            <graphic xoff="25.00" yoff="20.00" x="925.00" y="660.00" id="630820" net="1" show="1" grparent="630828" state="1" pen="0,0,0" brush="255,255,255"/>
            <graphic xoff="25.00" yoff="20.00" x="1751.00" y="659.00" id="630854" net="3" show="1" grparent="630853" state="1" pen="0,0,0" brush="255,255,255"/>
            <graphic xoff="25.00" yoff="20.00" x="357.00" y="332.00" id="630958" net="2" show="1" grparent="630957" state="1" pen="0,0,0" brush="255,255,255"/>
          </graphics>
        </attribute>
        <attribute name="ID" id="630821" net="1">
          <![CDATA[64]]>
          <graphics count="3">
            <graphic xoff="25.00" yoff="20.00" x="925.00" y="660.00" id="630822" net="1" show="0" grparent="630828" state="1" pen="0,0,0" brush="255,255,255"/>
            <graphic xoff="25.00" yoff="20.00" x="1751.00" y="659.00" id="630855" net="3" show="0" grparent="630853" state="1" pen="0,0,0" brush="255,255,255"/>
            <graphic xoff="25.00" yoff="20.00" x="357.00" y="332.00" id="630959" net="2" show="0" grparent="630957" state="1" pen="0,0,0" brush="255,255,255"/>
          </graphics>
        </attribute>
        <attribute name="Logic" id="630823" net="1">
          <![CDATA[0]]>
          <graphics count="0"/>
        </attribute>
        <attribute name="Comment" id="630824" net="1">
          <![CDATA[//old name:Th1IIEff-Rep]]>
          <graphics count="3">
            <graphic xoff="40.00" x="940.00" y="640.00" id="630825" net="1" show="0" grparent="630828" state="1" pen="0,0,0" brush="255,255,255"/>
            <graphic xoff="40.00" x="1766.00" y="639.00" id="630856" net="3" show="0" grparent="630853" state="1" pen="0,0,0" brush="255,255,255"/>
            <graphic xoff="40.00" x="372.00" y="312.00" id="630960" net="2" show="0" grparent="630957" state="1" pen="0,0,0" brush="255,255,255"/>
          </graphics>
        </attribute>
        <attribute name="FunctionList" type="ColList" id="630826" net="1">
          <colList row_count="3" col_count="2" active_row="2" active_col="0">
            <colList_head>
              <colList_colLabel>
                <![CDATA[Function set]]>
              </colList_colLabel>
              <colList_colLabel>
                <![CDATA[Function]]>
              </colList_colLabel>
            </colList_head>
            <colList_body>
              <colList_row nr="0">
                <colList_col nr="0">
                  <![CDATA[Main]]>
                </colList_col>
                <colList_col nr="1">
                  <![CDATA[TRep*INFgEffectiveness*INFg*Th1IIEff*leq(ThNumber+TcNumber,MaxT)]]>
                </colList_col>
              </colList_row>
              <colList_row nr="1">
                <colList_col nr="0">
                  <![CDATA[IL10Time]]>
                </colList_col>
                <colList_col nr="1">
                  <![CDATA[TRep*INFgEffectiveness*INFg*Th1IIEff*leq(ThNumber+TcNumber,MaxT)]]>
                </colList_col>
              </colList_row>
              <colList_row nr="2">
                <colList_col nr="0">
                  <![CDATA[IL10INFg]]>
                </colList_col>
                <colList_col nr="1">
                  <![CDATA[TRep*INFgEffectiveness*INFg*Th1IIEff*((MaxT-ThNumber-TcNumber+0.5)/(2*abs(MaxT-ThNumber-TcNumber+0.5))+0.5)]]>
                </colList_col>
              </colList_row>
            </colList_body>
          </colList>
          <graphics count="3">
            <graphic yoff="30.00" x="900.00" y="670.00" id="630827" net="1" show="0" grparent="630828" state="1" pen="0,0,0" brush="255,255,255"/>
            <graphic yoff="30.00" x="1726.00" y="669.00" id="630857" net="3" show="0" grparent="630853" state="1" pen="0,0,0" brush="255,255,255"/>
            <graphic yoff="30.00" x="332.00" y="342.00" id="630961" net="2" show="0" grparent="630957" state="1" pen="0,0,0" brush="255,255,255"/>
          </graphics>
        </attribute>
        <graphics count="3">
          <graphic x="900.00" y="640.00" id="630828" net="1" show="1" w="20.00" h="20.00" state="4" pen="0,0,0" brush="255,255,255"/>
          <graphic x="1726.00" y="639.00" id="630853" net="3" show="1" w="20.00" h="20.00" state="8" pen="0,0,0" brush="255,255,255"/>
          <graphic x="332.00" y="312.00" id="630957" net="2" show="1" w="20.00" h="20.00" state="8" pen="0,0,0" brush="255,255,255"/>
        </graphics>
      </node>
      <node id="630983" net="1">
        <attribute name="Name" id="630984" net="1">
          <![CDATA[Th0EffKeppProd]]>
          <graphics count="3">
            <graphic xoff="25.00" yoff="20.00" x="925.00" y="1860.00" id="630985" net="1" show="1" grparent="630993" state="1" pen="0,0,0" brush="255,255,255"/>
            <graphic xoff="25.00" yoff="20.00" x="1009.00" y="910.00" id="631019" net="3" show="1" grparent="631018" state="1" pen="0,0,0" brush="255,255,255"/>
            <graphic xoff="25.00" yoff="20.00" x="515.00" y="577.00" id="631045" net="2" show="1" grparent="631044" state="1" pen="0,0,0" brush="255,255,255"/>
          </graphics>
        </attribute>
        <attribute name="ID" id="630986" net="1">
          <![CDATA[65]]>
          <graphics count="3">
            <graphic xoff="25.00" yoff="20.00" x="925.00" y="1860.00" id="630987" net="1" show="0" grparent="630993" state="1" pen="0,0,0" brush="255,255,255"/>
            <graphic xoff="25.00" yoff="20.00" x="1009.00" y="910.00" id="631020" net="3" show="0" grparent="631018" state="1" pen="0,0,0" brush="255,255,255"/>
            <graphic xoff="25.00" yoff="20.00" x="515.00" y="577.00" id="631046" net="2" show="0" grparent="631044" state="1" pen="0,0,0" brush="255,255,255"/>
          </graphics>
        </attribute>
        <attribute name="Logic" id="630988" net="1">
          <![CDATA[0]]>
          <graphics count="0"/>
        </attribute>
        <attribute name="Comment" id="630989" net="1">
          <![CDATA[]]>
          <graphics count="3">
            <graphic xoff="40.00" x="940.00" y="1840.00" id="630990" net="1" show="0" grparent="630993" state="1" pen="0,0,0" brush="255,255,255"/>
            <graphic xoff="40.00" x="1024.00" y="890.00" id="631021" net="3" show="0" grparent="631018" state="1" pen="0,0,0" brush="255,255,255"/>
            <graphic xoff="40.00" x="530.00" y="557.00" id="631047" net="2" show="0" grparent="631044" state="1" pen="0,0,0" brush="255,255,255"/>
          </graphics>
        </attribute>
        <attribute name="FunctionList" type="ColList" id="630991" net="1">
          <colList row_count="3" col_count="2" active_row="2" active_col="0">
            <colList_head>
              <colList_colLabel>
                <![CDATA[Function set]]>
              </colList_colLabel>
              <colList_colLabel>
                <![CDATA[Function]]>
              </colList_colLabel>
            </colList_head>
            <colList_body>
              <colList_row nr="0">
                <colList_col nr="0">
                  <![CDATA[Main]]>
                </colList_col>
                <colList_col nr="1">
                  <![CDATA[TCellKeepProd*Th0Eff/IL2Effectiveness]]>
                </colList_col>
              </colList_row>
              <colList_row nr="1">
                <colList_col nr="0">
                  <![CDATA[IL10Time]]>
                </colList_col>
                <colList_col nr="1">
                  <![CDATA[TCellKeepProd*Th0Eff/IL2Effectiveness]]>
                </colList_col>
              </colList_row>
              <colList_row nr="2">
                <colList_col nr="0">
                  <![CDATA[IL10INFg]]>
                </colList_col>
                <colList_col nr="1">
                  <![CDATA[TCellKeepProd*Th0Eff/IL2Effectiveness]]>
                </colList_col>
              </colList_row>
            </colList_body>
          </colList>
          <graphics count="3">
            <graphic yoff="30.00" x="900.00" y="1870.00" id="630992" net="1" show="0" grparent="630993" state="1" pen="0,0,0" brush="255,255,255"/>
            <graphic yoff="30.00" x="984.00" y="920.00" id="631022" net="3" show="0" grparent="631018" state="1" pen="0,0,0" brush="255,255,255"/>
            <graphic yoff="30.00" x="490.00" y="587.00" id="631048" net="2" show="0" grparent="631044" state="1" pen="0,0,0" brush="255,255,255"/>
          </graphics>
        </attribute>
        <graphics count="3">
          <graphic x="900.00" y="1840.00" id="630993" net="1" show="1" w="20.00" h="20.00" state="4" pen="0,0,0" brush="255,255,255"/>
          <graphic x="984.00" y="890.00" id="631018" net="3" show="1" w="20.00" h="20.00" state="8" pen="0,0,0" brush="255,255,255"/>
          <graphic x="490.00" y="557.00" id="631044" net="2" show="1" w="20.00" h="20.00" state="8" pen="0,0,0" brush="255,255,255"/>
        </graphics>
      </node>
      <node id="631090" net="1">
        <attribute name="Name" id="631091" net="1">
          <![CDATA[Th0Eff_to_Th0EffZeroProd]]>
          <graphics count="3">
            <graphic xoff="25.00" yoff="20.00" x="1265.00" y="1360.00" id="631092" net="1" show="1" grparent="631100" state="1" pen="0,0,0" brush="255,255,255"/>
            <graphic xoff="25.00" yoff="20.00" x="946.00" y="734.00" id="631217" net="3" show="1" grparent="631216" state="1" pen="0,0,0" brush="255,255,255"/>
            <graphic xoff="25.00" yoff="20.00" x="545.00" y="850.00" id="631372" net="2" show="1" grparent="631371" state="1" pen="0,0,0" brush="255,255,255"/>
          </graphics>
        </attribute>
        <attribute name="ID" id="631093" net="1">
          <![CDATA[66]]>
          <graphics count="3">
            <graphic xoff="25.00" yoff="20.00" x="1265.00" y="1360.00" id="631094" net="1" show="0" grparent="631100" state="1" pen="0,0,0" brush="255,255,255"/>
            <graphic xoff="25.00" yoff="20.00" x="946.00" y="734.00" id="631218" net="3" show="0" grparent="631216" state="1" pen="0,0,0" brush="255,255,255"/>
            <graphic xoff="25.00" yoff="20.00" x="545.00" y="850.00" id="631373" net="2" show="0" grparent="631371" state="1" pen="0,0,0" brush="255,255,255"/>
          </graphics>
        </attribute>
        <attribute name="Logic" id="631095" net="1">
          <![CDATA[0]]>
          <graphics count="0"/>
        </attribute>
        <attribute name="Comment" id="631096" net="1">
          <![CDATA[//old name:Th0Eff-to-Th0EffZeroProd]]>
          <graphics count="3">
            <graphic xoff="40.00" x="1280.00" y="1340.00" id="631097" net="1" show="0" grparent="631100" state="1" pen="0,0,0" brush="255,255,255"/>
            <graphic xoff="40.00" x="961.00" y="714.00" id="631219" net="3" show="0" grparent="631216" state="1" pen="0,0,0" brush="255,255,255"/>
            <graphic xoff="40.00" x="560.00" y="830.00" id="631374" net="2" show="0" grparent="631371" state="1" pen="0,0,0" brush="255,255,255"/>
          </graphics>
        </attribute>
        <attribute name="FunctionList" type="ColList" id="631098" net="1">
          <colList row_count="3" col_count="2" active_row="2" active_col="0">
            <colList_head>
              <colList_colLabel>
                <![CDATA[Function set]]>
              </colList_colLabel>
              <colList_colLabel>
                <![CDATA[Function]]>
              </colList_colLabel>
            </colList_head>
            <colList_body>
              <colList_row nr="0">
                <colList_col nr="0">
                  <![CDATA[Main]]>
                </colList_col>
                <colList_col nr="1">
                  <![CDATA[ToZeroProd/(1+IL2Effectiveness*IL2)]]>
                </colList_col>
              </colList_row>
              <colList_row nr="1">
                <colList_col nr="0">
                  <![CDATA[IL10Time]]>
                </colList_col>
                <colList_col nr="1">
                  <![CDATA[ToZeroProd/(1+IL2Effectiveness*IL2)]]>
                </colList_col>
              </colList_row>
              <colList_row nr="2">
                <colList_col nr="0">
                  <![CDATA[IL10INFg]]>
                </colList_col>
                <colList_col nr="1">
                  <![CDATA[ToZeroProd/(1+IL2Effectiveness*IL2)]]>
                </colList_col>
              </colList_row>
            </colList_body>
          </colList>
          <graphics count="3">
            <graphic yoff="30.00" x="1240.00" y="1370.00" id="631099" net="1" show="0" grparent="631100" state="1" pen="0,0,0" brush="255,255,255"/>
            <graphic yoff="30.00" x="921.00" y="744.00" id="631220" net="3" show="0" grparent="631216" state="1" pen="0,0,0" brush="255,255,255"/>
            <graphic yoff="30.00" x="520.00" y="860.00" id="631375" net="2" show="0" grparent="631371" state="1" pen="0,0,0" brush="255,255,255"/>
          </graphics>
        </attribute>
        <graphics count="3">
          <graphic x="1240.00" y="1340.00" id="631100" net="1" show="1" w="20.00" h="20.00" state="4" pen="0,0,0" brush="255,255,255"/>
          <graphic x="921.00" y="714.00" id="631216" net="3" show="1" w="20.00" h="20.00" state="8" pen="0,0,0" brush="255,255,255"/>
          <graphic x="520.00" y="830.00" id="631371" net="2" show="1" w="20.00" h="20.00" state="8" pen="0,0,0" brush="255,255,255"/>
        </graphics>
      </node>
      <node id="631101" net="1">
        <attribute name="Name" id="631102" net="1">
          <![CDATA[Th0EffZeroProd_to_Th0Eff]]>
          <graphics count="3">
            <graphic xoff="25.00" yoff="20.00" x="1265.00" y="1400.00" id="631103" net="1" show="1" grparent="631111" state="1" pen="0,0,0" brush="255,255,255"/>
            <graphic xoff="25.00" yoff="20.00" x="1011.00" y="658.00" id="631243" net="3" show="1" grparent="631242" state="1" pen="0,0,0" brush="255,255,255"/>
            <graphic xoff="25.00" yoff="20.00" x="357.00" y="860.00" id="631421" net="2" show="1" grparent="631420" state="1" pen="0,0,0" brush="255,255,255"/>
          </graphics>
        </attribute>
        <attribute name="ID" id="631104" net="1">
          <![CDATA[67]]>
          <graphics count="3">
            <graphic xoff="25.00" yoff="20.00" x="1265.00" y="1400.00" id="631105" net="1" show="0" grparent="631111" state="1" pen="0,0,0" brush="255,255,255"/>
            <graphic xoff="25.00" yoff="20.00" x="1011.00" y="658.00" id="631244" net="3" show="0" grparent="631242" state="1" pen="0,0,0" brush="255,255,255"/>
            <graphic xoff="25.00" yoff="20.00" x="357.00" y="860.00" id="631422" net="2" show="0" grparent="631420" state="1" pen="0,0,0" brush="255,255,255"/>
          </graphics>
        </attribute>
        <attribute name="Logic" id="631106" net="1">
          <![CDATA[0]]>
          <graphics count="0"/>
        </attribute>
        <attribute name="Comment" id="631107" net="1">
          <![CDATA[//old name:Th0EffZeroProd-to-Th0Eff]]>
          <graphics count="3">
            <graphic xoff="40.00" x="1280.00" y="1380.00" id="631108" net="1" show="0" grparent="631111" state="1" pen="0,0,0" brush="255,255,255"/>
            <graphic xoff="40.00" x="1026.00" y="638.00" id="631245" net="3" show="0" grparent="631242" state="1" pen="0,0,0" brush="255,255,255"/>
            <graphic xoff="40.00" x="372.00" y="840.00" id="631423" net="2" show="0" grparent="631420" state="1" pen="0,0,0" brush="255,255,255"/>
          </graphics>
        </attribute>
        <attribute name="FunctionList" type="ColList" id="631109" net="1">
          <colList row_count="3" col_count="2" active_row="2" active_col="0">
            <colList_head>
              <colList_colLabel>
                <![CDATA[Function set]]>
              </colList_colLabel>
              <colList_colLabel>
                <![CDATA[Function]]>
              </colList_colLabel>
            </colList_head>
            <colList_body>
              <colList_row nr="0">
                <colList_col nr="0">
                  <![CDATA[Main]]>
                </colList_col>
                <colList_col nr="1">
                  <![CDATA[FromZeroProd*IL2Effectiveness*IL2]]>
                </colList_col>
              </colList_row>
              <colList_row nr="1">
                <colList_col nr="0">
                  <![CDATA[IL10Time]]>
                </colList_col>
                <colList_col nr="1">
                  <![CDATA[FromZeroProd*IL2Effectiveness*IL2]]>
                </colList_col>
              </colList_row>
              <colList_row nr="2">
                <colList_col nr="0">
                  <![CDATA[IL10INFg]]>
                </colList_col>
                <colList_col nr="1">
                  <![CDATA[FromZeroProd*IL2Effectiveness*IL2]]>
                </colList_col>
              </colList_row>
            </colList_body>
          </colList>
          <graphics count="3">
            <graphic yoff="30.00" x="1240.00" y="1410.00" id="631110" net="1" show="0" grparent="631111" state="1" pen="0,0,0" brush="255,255,255"/>
            <graphic yoff="30.00" x="986.00" y="668.00" id="631246" net="3" show="0" grparent="631242" state="1" pen="0,0,0" brush="255,255,255"/>
            <graphic yoff="30.00" x="332.00" y="870.00" id="631424" net="2" show="0" grparent="631420" state="1" pen="0,0,0" brush="255,255,255"/>
          </graphics>
        </attribute>
        <graphics count="3">
          <graphic x="1240.00" y="1380.00" id="631111" net="1" show="1" w="20.00" h="20.00" state="4" pen="0,0,0" brush="255,255,255"/>
          <graphic x="986.00" y="638.00" id="631242" net="3" show="1" w="20.00" h="20.00" state="8" pen="0,0,0" brush="255,255,255"/>
          <graphic x="332.00" y="840.00" id="631420" net="2" show="1" w="20.00" h="20.00" state="8" pen="0,0,0" brush="255,255,255"/>
        </graphics>
      </node>
      <node id="631112" net="1">
        <attribute name="Name" id="631113" net="1">
          <![CDATA[Th2Eff_to_Th2EffZeroProd]]>
          <graphics count="3">
            <graphic xoff="25.00" yoff="20.00" x="1265.00" y="1460.00" id="631114" net="1" show="1" grparent="631122" state="1" pen="0,0,0" brush="255,255,255"/>
            <graphic xoff="25.00" yoff="20.00" x="767.00" y="729.00" id="631269" net="3" show="1" grparent="631268" state="1" pen="0,0,0" brush="255,255,255"/>
            <graphic xoff="25.00" yoff="20.00" x="292.00" y="246.00" id="631396" net="2" show="1" grparent="631395" state="1" pen="0,0,0" brush="255,255,255"/>
          </graphics>
        </attribute>
        <attribute name="ID" id="631115" net="1">
          <![CDATA[68]]>
          <graphics count="3">
            <graphic xoff="25.00" yoff="20.00" x="1265.00" y="1460.00" id="631116" net="1" show="0" grparent="631122" state="1" pen="0,0,0" brush="255,255,255"/>
            <graphic xoff="25.00" yoff="20.00" x="767.00" y="729.00" id="631270" net="3" show="0" grparent="631268" state="1" pen="0,0,0" brush="255,255,255"/>
            <graphic xoff="25.00" yoff="20.00" x="292.00" y="246.00" id="631397" net="2" show="0" grparent="631395" state="1" pen="0,0,0" brush="255,255,255"/>
          </graphics>
        </attribute>
        <attribute name="Logic" id="631117" net="1">
          <![CDATA[0]]>
          <graphics count="0"/>
        </attribute>
        <attribute name="Comment" id="631118" net="1">
          <![CDATA[//old name:Th2Eff-to-Th2EffZeroProd]]>
          <graphics count="3">
[truncated: 1,977,007 more chars]
