# Supplementary material for: A Petri Net Model of Granulomatous Inflammation: Implications for IL-10 Mediated Control of Leishmania donovani Infection
Source: PLoS Comput Biol. 2013 Nov 21;9(11):e1003334. doi: 10.1371/journal.pcbi.1003334 (PMC3867212; doi:10.1371/journal.pcbi.1003334)
Supplement: Model S2 — Validated Systems Biology Markup File (SBML) file. (XML) [file pcbi.1003334.s018.xml]

<?xml version="1.0" encoding="UTF-8"?>
<sbml xmlns="http://www.sbml.org/sbml/level2/version3" level="2" version="3">
  <model id="PLOS_CompB_spstochpn">
    <listOfCompartments>
      <compartment id="compartment" size="1"/>
    </listOfCompartments>
    <listOfSpecies>
      <species id="Th0" compartment="compartment" initialAmount="0" hasOnlySubstanceUnits="true"/>
      <species id="Th1I" compartment="compartment" initialAmount="0" hasOnlySubstanceUnits="true"/>
      <species id="Th2" compartment="compartment" initialAmount="0" hasOnlySubstanceUnits="true"/>
      <species id="Th1IL10" compartment="compartment" initialAmount="0" hasOnlySubstanceUnits="true"/>
      <species id="Th0Eff" compartment="compartment" initialAmount="0" hasOnlySubstanceUnits="true"/>
      <species id="Th1IEff" compartment="compartment" initialAmount="0" hasOnlySubstanceUnits="true"/>
      <species id="Th1IL10Eff" compartment="compartment" initialAmount="0" hasOnlySubstanceUnits="true"/>
      <species id="Th2Eff" compartment="compartment" initialAmount="0" hasOnlySubstanceUnits="true"/>
      <species id="IL10" compartment="compartment" initialAmount="0" hasOnlySubstanceUnits="true"/>
      <species id="INFg" compartment="compartment" initialAmount="0" hasOnlySubstanceUnits="true"/>
      <species id="IL2" compartment="compartment" initialAmount="0" hasOnlySubstanceUnits="true"/>
      <species id="MHCII" compartment="compartment" initialAmount="0" hasOnlySubstanceUnits="true"/>
      <species id="IL4" compartment="compartment" initialAmount="0" hasOnlySubstanceUnits="true"/>
      <species id="iNKTEffCD1d" compartment="compartment" initialAmount="0" hasOnlySubstanceUnits="true"/>
      <species id="LD" compartment="compartment" initialAmount="4" hasOnlySubstanceUnits="true"/>
      <species id="KC" compartment="compartment" initialAmount="1" hasOnlySubstanceUnits="true"/>
      <species id="NKEff" compartment="compartment" initialAmount="0" hasOnlySubstanceUnits="true"/>
      <species id="NKIL10Eff" compartment="compartment" initialAmount="0" hasOnlySubstanceUnits="true"/>
      <species id="KCClassicalAcivation" compartment="compartment" initialAmount="0" hasOnlySubstanceUnits="true"/>
      <species id="KCAlternativeActivation" compartment="compartment" initialAmount="0" hasOnlySubstanceUnits="true"/>
      <species id="TCellTime" compartment="compartment" initialAmount="0" hasOnlySubstanceUnits="true"/>
      <species id="iNKT" compartment="compartment" initialAmount="1" hasOnlySubstanceUnits="true"/>
      <species id="RemoveiNKT" compartment="compartment" initialAmount="0" hasOnlySubstanceUnits="true"/>
      <species id="NK" compartment="compartment" initialAmount="1" hasOnlySubstanceUnits="true"/>
      <species id="NKNumber" compartment="compartment" initialAmount="1" hasOnlySubstanceUnits="true"/>
      <species id="iNKTCD47Binded" compartment="compartment" initialAmount="0" hasOnlySubstanceUnits="true"/>
      <species id="CD1d" compartment="compartment" initialAmount="0" hasOnlySubstanceUnits="true"/>
      <species id="iNKTNumber" compartment="compartment" initialAmount="1" hasOnlySubstanceUnits="true"/>
      <species id="ThNumber" compartment="compartment" initialAmount="0" hasOnlySubstanceUnits="true"/>
      <species id="iNKT_CD1d" compartment="compartment" initialAmount="1" hasOnlySubstanceUnits="true"/>
      <species id="iNKT_stress" compartment="compartment" initialAmount="0" hasOnlySubstanceUnits="true"/>
      <species id="Th1II" compartment="compartment" initialAmount="0" hasOnlySubstanceUnits="true"/>
      <species id="Th1IIEff" compartment="compartment" initialAmount="0" hasOnlySubstanceUnits="true"/>
      <species id="Th1IIEffZeroProd" compartment="compartment" initialAmount="0" hasOnlySubstanceUnits="true"/>
      <species id="Th1IEffZeroProd" compartment="compartment" initialAmount="0" hasOnlySubstanceUnits="true"/>
      <species id="Th1IL10EffZeroProd" compartment="compartment" initialAmount="0" hasOnlySubstanceUnits="true"/>
      <species id="Th2EffZeroProd" compartment="compartment" initialAmount="0" hasOnlySubstanceUnits="true"/>
      <species id="Th0EffZeroProd" compartment="compartment" initialAmount="0" hasOnlySubstanceUnits="true"/>
      <species id="Phagocytes" compartment="compartment" initialAmount="0" hasOnlySubstanceUnits="true"/>
      <species id="PhagocytesClassicalActivation" compartment="compartment" initialAmount="0" hasOnlySubstanceUnits="true"/>
      <species id="PhagocytesAlternativeActivation" compartment="compartment" initialAmount="0" hasOnlySubstanceUnits="true"/>
      <species id="IL12" compartment="compartment" initialAmount="0" hasOnlySubstanceUnits="true"/>
      <species id="KCDeactivation" compartment="compartment" initialAmount="0" hasOnlySubstanceUnits="true"/>
      <species id="PhagocytesDeactivation" compartment="compartment" initialAmount="0" hasOnlySubstanceUnits="true"/>
      <species id="AvailableKC" compartment="compartment" initialAmount="10" hasOnlySubstanceUnits="true"/>
      <species id="Tc0" compartment="compartment" initialAmount="0" hasOnlySubstanceUnits="true"/>
      <species id="Tc0Eff" compartment="compartment" initialAmount="0" hasOnlySubstanceUnits="true"/>
      <species id="Tc0ZeroProd" compartment="compartment" initialAmount="0" hasOnlySubstanceUnits="true"/>
      <species id="MHCI" compartment="compartment" initialAmount="0" hasOnlySubstanceUnits="true"/>
      <species id="Infected" compartment="compartment" initialAmount="1" hasOnlySubstanceUnits="true"/>
      <species id="RemoveT" compartment="compartment" initialAmount="0" hasOnlySubstanceUnits="true"/>
      <species id="RemoveINFg" compartment="compartment" initialAmount="0" hasOnlySubstanceUnits="true"/>
      <species id="Tc1" compartment="compartment" initialAmount="0" hasOnlySubstanceUnits="true"/>
      <species id="Tc1ZeroProd" compartment="compartment" initialAmount="0" hasOnlySubstanceUnits="true"/>
      <species id="Tc1Eff" compartment="compartment" initialAmount="0" hasOnlySubstanceUnits="true"/>
      <species id="Tc2" compartment="compartment" initialAmount="0" hasOnlySubstanceUnits="true"/>
      <species id="Tc2ZeroProd" compartment="compartment" initialAmount="0" hasOnlySubstanceUnits="true"/>
      <species id="Tc2Eff" compartment="compartment" initialAmount="0" hasOnlySubstanceUnits="true"/>
      <species id="TcNumber" compartment="compartment" initialAmount="0" hasOnlySubstanceUnits="true"/>
      <species id="iNKTTime" compartment="compartment" initialAmount="0" hasOnlySubstanceUnits="true"/>
      <species id="iNKTEffStress" compartment="compartment" initialAmount="0" hasOnlySubstanceUnits="true"/>
      <species id="RemoveNK" compartment="compartment" initialAmount="0" hasOnlySubstanceUnits="true"/>
      <species id="RemoveIL12" compartment="compartment" initialAmount="0" hasOnlySubstanceUnits="true"/>
      <species id="NKIL10" compartment="compartment" initialAmount="0" hasOnlySubstanceUnits="true"/>
      <species id="RemoveIL10" compartment="compartment" initialAmount="0" hasOnlySubstanceUnits="true"/>
      <species id="EnvTime" compartment="compartment" initialAmount="0" hasOnlySubstanceUnits="true"/>
      <species id="PreventActivation" compartment="compartment" initialAmount="0" hasOnlySubstanceUnits="true"/>
      <species id="PreventActivationToken" compartment="compartment" initialAmount="1" hasOnlySubstanceUnits="true"/>
      <species id="RemoveIL10Token" compartment="compartment" initialAmount="1" hasOnlySubstanceUnits="true"/>
      <species id="NKTime" compartment="compartment" initialAmount="0" hasOnlySubstanceUnits="true"/>
      <species id="KC_NO_IL10" compartment="compartment" initialAmount="0" hasOnlySubstanceUnits="true"/>
      <species id="Mono_NO_IL10" compartment="compartment" initialAmount="0" hasOnlySubstanceUnits="true"/>
      <species id="NO_NKEvol" compartment="compartment" initialAmount="0" hasOnlySubstanceUnits="true"/>
    </listOfSpecies>
      <listOfParameters>
          <parameter id="MacArr" value="0.4"/>
          <parameter id="LDDA" value="0.0001"/>
          <parameter id="CytDiff" value="0.25"/>
          <parameter id="iNKTDA" value="0.075"/>
          <parameter id="LDRep" value="0.009"/>
          <parameter id="MacCyt" value="2"/>
          <parameter id="MKill" value="0.025"/>
          <parameter id="IL2NKAct" value="0.002"/>
          <parameter id="IL2NKDeact" value="0.0005"/>
          <parameter id="iNKTStressAct" value="0.005"/>
          <parameter id="CellDiff" value="0.05"/>
          <parameter id="Th1IL10Diff" value="0.007"/>
          <parameter id="iNKTINFgProd" value="2"/>
          <parameter id="iNKTLife" value="400"/>
          <parameter id="iNKTArr" value="0.3"/>
          <parameter id="NKArr" value="0.08"/>
          <parameter id="NKLife" value="400"/>
          <parameter id="iNKTCD1dAct" value="0.13"/>
          <parameter id="TCellDiff" value="0.003"/>
          <parameter id="LiverTCellArr" value="0.05"/>
          <parameter id="iNKTIL4Prod" value="0.2"/>
          <parameter id="LDKill" value="0.00001"/>
          <parameter id="NKEvol" value="500"/>
          <parameter id="iNKTDeact" value="0.3"/>
          <parameter id="TCellAct" value="0.008"/>
          <parameter id="TRep" value="0.004"/>
          <parameter id="CytAct" value="0.008"/>
          <parameter id="IL2Effectiveness" value="0.1"/>
          <parameter id="IL4Effectiveness" value="0.8"/>
          <parameter id="IL10Effectiveness" value="1.1"/>
          <parameter id="IL12Effectiveness" value="1"/>
          <parameter id="SpleenTCellArr" value="0.05"/>
          <parameter id="TDeact" value="0.3"/>
          <parameter id="TCellKeepProd" value="0.4"/>
          <parameter id="INFgEffectiveness" value="0.8"/>
          <parameter id="MHCILife" value="3"/>
          <parameter id="MHCIILife" value="60"/>
          <parameter id="CD1dLife" value="20"/>
          <parameter id="MacActivationDecay" value="0.001"/>
          <parameter id="MHCIIProd" value="0.03"/>
          <parameter id="CD1dProd" value="0.024"/>
          <parameter id="MHCIProd" value="0.034"/>
          <parameter id="ToZeroProd" value="0.001"/>
          <parameter id="FromZeroProd" value="0.001"/>
          <parameter id="Th1Evol" value="120"/>
          <parameter id="IL12NKAct" value="0.0005"/>
          <parameter id="IL12NKDeact" value="0.0001"/>
          <parameter id="iNKTChem" value="0.05"/>
          <parameter id="TChem" value="0.05"/>
          <parameter id="MonoLeave" value="0.05"/>
          <parameter id="NKCytProd" value="2"/>
          <parameter id="KCEscapeRate" value="0.4"/>
          <parameter id="TCellCytProd" value="2"/>
          <parameter id="KCIncomeRate" value="0.0001"/>
          <parameter id="ActivationFight" value="0.02"/>
          <parameter id="ExternalActivationRate" value="0"/>
          <parameter id="TimeTStart" value="96"/>
          <parameter id="TimeTStop" value="125"/>
          <parameter id="NKTActivationStart" value="168"/>
          <parameter id="NKTActivationEnd" value="174"/>
          <parameter id="KCCC" value="100"/>
          <parameter id="iNKTPool" value="3"/>
          <parameter id="iNKTEffPool" value="1000000"/>
          <parameter id="NKPool" value="1"/>
          <parameter id="NKEffPool" value="1000000"/>
          <parameter id="INFgStart" value="0"/>
          <parameter id="INFgEnd" value="0"/>
          <parameter id="IL12Start" value="0"/>
          <parameter id="IL12End" value="0"/>
          <parameter id="IL12Level" value="0"/>
          <parameter id="INFgLevel" value="0"/>
          <parameter id="Th1IL10RepMod" value="0.75"/>
          <parameter id="NKTBlockActivationStart" value="1000000000"/>
          <parameter id="NKTBlockActivationEnd" value="1000000000"/>
          <parameter id="LiverIL10" value="0.7"/>
          <parameter id="LiverIL10Time" value="100"/>
          <parameter id="IL10BlockStart1" value="1000000"/>
          <parameter id="IL10BlockEnd1" value="1000000"/>
          <parameter id="IL10BlockStart2" value="1000000"/>
          <parameter id="IL10BlockEnd2" value="1000000"/>
          <parameter id="MaxT" value="200"/>
          <parameter id="NKTMoreInflow" value="1"/>
          <parameter id="NKTInflowStart" value="1"/>
          <parameter id="NKTInflowEnd" value="1"/>
          <parameter id="NKInflowEnd" value="1"/>
          <parameter id="NKInflowStart" value="1"/>
          <parameter id="NKMoreInflow" value="1"/>
          <parameter id="iNKTPoolIncreased" value="3"/>
          <parameter id="NKTPoolIncreaseStart" value="1"/>
          <parameter id="NKTPoolIncreaseEnd" value="1"/>
          <parameter id="NKPoolIncreased" value="1"/>
          <parameter id="NKPoolIncreaseStart" value="1"/>
          <parameter id="NKPoolIncreaseEnd" value="1"/>
          <parameter id="KCIL10Sens" value="1"/>
      </listOfParameters>
    <listOfReactions>
      <reaction id="Th0_to_Th2" reversible="false">
        <listOfReactants>
          <speciesReference species="Th0"/>
        </listOfReactants>
        <listOfProducts>
          <speciesReference species="Th2"/>
        </listOfProducts>
        <listOfModifiers>
          <modifierSpeciesReference species="IL4"/>
        </listOfModifiers>
        <kineticLaw>
          <math xmlns="http://www.w3.org/1998/Math/MathML">
            <apply>
              <times/>
              <ci> TCellDiff </ci>
              <ci> IL4Effectiveness </ci>
              <ci> IL4 </ci>
            </apply>
          </math>
        </kineticLaw>
      </reaction>
      <reaction id="Th0_to_Th1" reversible="false">
        <listOfReactants>
          <speciesReference species="Th0"/>
        </listOfReactants>
        <listOfProducts>
          <speciesReference species="Th1I"/>
        </listOfProducts>
        <listOfModifiers>
          <modifierSpeciesReference species="INFg"/>
        </listOfModifiers>
        <kineticLaw>
          <math xmlns="http://www.w3.org/1998/Math/MathML">
            <apply>
              <times/>
              <ci> TCellDiff </ci>
              <ci> INFgEffectiveness </ci>
              <ci> INFg </ci>
            </apply>
          </math>
        </kineticLaw>
      </reaction>
      <reaction id="Th2_Act" reversible="false">
        <listOfReactants>
          <speciesReference species="Th2"/>
          <speciesReference species="MHCII"/>
        </listOfReactants>
        <listOfProducts>
          <speciesReference species="Th2Eff"/>
        </listOfProducts>
        <kineticLaw>
          <math xmlns="http://www.w3.org/1998/Math/MathML">
            <apply>
              <times/>
              <ci> TCellAct </ci>
              <ci> Th2 </ci>
              <ci> MHCII </ci>
            </apply>
          </math>
        </kineticLaw>
      </reaction>
      <reaction id="Th0_Act" reversible="false">
        <listOfReactants>
          <speciesReference species="Th0"/>
          <speciesReference species="MHCII"/>
        </listOfReactants>
        <listOfProducts>
          <speciesReference species="Th0Eff"/>
        </listOfProducts>
        <kineticLaw>
          <math xmlns="http://www.w3.org/1998/Math/MathML">
            <apply>
              <times/>
              <ci> TCellAct </ci>
              <ci> Th0 </ci>
              <ci> MHCII </ci>
            </apply>
          </math>
        </kineticLaw>
      </reaction>
      <reaction id="Th1I_Act" reversible="false">
        <listOfReactants>
          <speciesReference species="Th1I"/>
          <speciesReference species="MHCII"/>
        </listOfReactants>
        <listOfProducts>
          <speciesReference species="Th1IEff"/>
        </listOfProducts>
        <kineticLaw>
          <math xmlns="http://www.w3.org/1998/Math/MathML">
            <apply>
              <times/>
              <ci> TCellAct </ci>
              <ci> Th1I </ci>
              <ci> MHCII </ci>
            </apply>
          </math>
        </kineticLaw>
      </reaction>
      <reaction id="Th1IL10_Act" reversible="false">
        <listOfReactants>
          <speciesReference species="Th1IL10"/>
          <speciesReference species="MHCII"/>
        </listOfReactants>
        <listOfProducts>
          <speciesReference species="Th1IL10Eff"/>
        </listOfProducts>
        <kineticLaw>
          <math xmlns="http://www.w3.org/1998/Math/MathML">
            <apply>
              <times/>
              <ci> TCellAct </ci>
              <ci> Th1IL10 </ci>
              <ci> MHCII </ci>
            </apply>
          </math>
        </kineticLaw>
      </reaction>
      <reaction id="Th0Eff_to_Th2Eff" reversible="false">
        <listOfReactants>
          <speciesReference species="Th0Eff"/>
        </listOfReactants>
        <listOfProducts>
          <speciesReference species="Th2Eff"/>
        </listOfProducts>
        <listOfModifiers>
          <modifierSpeciesReference species="IL4"/>
        </listOfModifiers>
        <kineticLaw>
          <math xmlns="http://www.w3.org/1998/Math/MathML">
            <apply>
              <times/>
              <ci> TCellDiff </ci>
              <ci> IL4Effectiveness </ci>
              <ci> IL4 </ci>
            </apply>
          </math>
        </kineticLaw>
      </reaction>
      <reaction id="Th0Eff_to_Th1Eff" reversible="false">
        <listOfReactants>
          <speciesReference species="Th0Eff"/>
        </listOfReactants>
        <listOfProducts>
          <speciesReference species="Th1IEff"/>
        </listOfProducts>
        <listOfModifiers>
          <modifierSpeciesReference species="INFg"/>
        </listOfModifiers>
        <kineticLaw>
          <math xmlns="http://www.w3.org/1998/Math/MathML">
            <apply>
              <times/>
              <ci> TCellDiff </ci>
              <ci> INFgEffectiveness </ci>
              <ci> INFg </ci>
            </apply>
          </math>
        </kineticLaw>
      </reaction>
      <reaction id="Th1IIEff_to_Th1IL10Eff" reversible="false">
        <listOfReactants>
          <speciesReference species="Th1IIEff"/>
        </listOfReactants>
        <listOfProducts>
          <speciesReference species="Th1IL10Eff"/>
        </listOfProducts>
        <listOfModifiers>
          <modifierSpeciesReference species="IL12"/>
          <modifierSpeciesReference species="INFg"/>
        </listOfModifiers>
        <kineticLaw>
          <math xmlns="http://www.w3.org/1998/Math/MathML">
            <apply>
              <times/>
              <ci> Th1IL10Diff </ci>
              <ci> INFgEffectiveness </ci>
              <ci> INFg </ci>
            </apply>
          </math>
        </kineticLaw>
      </reaction>
      <reaction id="Th0Eff_Rep" reversible="false">
        <listOfProducts>
          <speciesReference species="Th0"/>
          <speciesReference species="ThNumber"/>
        </listOfProducts>
        <listOfModifiers>
          <modifierSpeciesReference species="Th0Eff"/>
          <modifierSpeciesReference species="IL2"/>
          <modifierSpeciesReference species="TcNumber"/>
          <modifierSpeciesReference species="ThNumber"/>
        </listOfModifiers>
        <kineticLaw>
          <math xmlns="http://www.w3.org/1998/Math/MathML">
            <apply>
              <times/>
              <ci> TRep </ci>
              <ci> IL2 </ci>
              <ci> IL2Effectiveness </ci>
              <ci> Th0Eff </ci>
              <apply>
                <plus/>
                <apply>
                  <divide/>
                  <apply>
                    <plus/>
                    <apply>
                      <minus/>
                      <apply>
                        <minus/>
                        <ci> MaxT </ci>
                        <ci> ThNumber </ci>
                      </apply>
                      <ci> TcNumber </ci>
                    </apply>
                    <cn> 0.5 </cn>
                  </apply>
                  <apply>
                    <times/>
                    <cn type="integer"> 2 </cn>
                    <apply>
                      <abs/>
                      <apply>
                        <plus/>
                        <apply>
                          <minus/>
                          <apply>
                            <minus/>
                            <ci> MaxT </ci>
                            <ci> ThNumber </ci>
                          </apply>
                          <ci> TcNumber </ci>
                        </apply>
                        <cn> 0.5 </cn>
                      </apply>
                    </apply>
                  </apply>
                </apply>
                <cn> 0.5 </cn>
              </apply>
            </apply>
          </math>
        </kineticLaw>
      </reaction>
      <reaction id="Th1IL10Eff_Rep" reversible="false">
        <listOfProducts>
          <speciesReference species="ThNumber"/>
          <speciesReference species="Th1IL10"/>
        </listOfProducts>
        <listOfModifiers>
          <modifierSpeciesReference species="Th1IL10Eff"/>
          <modifierSpeciesReference species="INFg"/>
          <modifierSpeciesReference species="IL2"/>
          <modifierSpeciesReference species="IL10"/>
          <modifierSpeciesReference species="IL4"/>
          <modifierSpeciesReference species="TcNumber"/>
          <modifierSpeciesReference species="ThNumber"/>
        </listOfModifiers>
        <kineticLaw>
          <math xmlns="http://www.w3.org/1998/Math/MathML">
            <apply>
              <times/>
              <ci> Th1IL10RepMod </ci>
              <ci> TRep </ci>
              <ci> INFgEffectiveness </ci>
              <ci> INFg </ci>
              <ci> Th1IL10Eff </ci>
              <apply>
                <plus/>
                <apply>
                  <divide/>
                  <apply>
                    <plus/>
                    <apply>
                      <minus/>
                      <apply>
                        <minus/>
                        <ci> MaxT </ci>
                        <ci> ThNumber </ci>
                      </apply>
                      <ci> TcNumber </ci>
                    </apply>
                    <cn> 0.5 </cn>
                  </apply>
                  <apply>
                    <times/>
                    <cn type="integer"> 2 </cn>
                    <apply>
                      <abs/>
                      <apply>
                        <plus/>
                        <apply>
                          <minus/>
                          <apply>
                            <minus/>
                            <ci> MaxT </ci>
                            <ci> ThNumber </ci>
                          </apply>
                          <ci> TcNumber </ci>
                        </apply>
                        <cn> 0.5 </cn>
                      </apply>
                    </apply>
                  </apply>
                </apply>
                <cn> 0.5 </cn>
              </apply>
            </apply>
          </math>
        </kineticLaw>
      </reaction>
      <reaction id="Th2Eff_Rep" reversible="false">
        <listOfProducts>
          <speciesReference species="ThNumber"/>
          <speciesReference species="Th2"/>
        </listOfProducts>
        <listOfModifiers>
          <modifierSpeciesReference species="Th2Eff"/>
          <modifierSpeciesReference species="IL4"/>
          <modifierSpeciesReference species="INFg"/>
          <modifierSpeciesReference species="TcNumber"/>
          <modifierSpeciesReference species="ThNumber"/>
        </listOfModifiers>
        <kineticLaw>
          <math xmlns="http://www.w3.org/1998/Math/MathML">
            <apply>
              <times/>
              <ci> TRep </ci>
              <ci> IL4Effectiveness </ci>
              <ci> IL4 </ci>
              <ci> Th2Eff </ci>
              <apply>
                <plus/>
                <apply>
                  <divide/>
                  <apply>
                    <plus/>
                    <apply>
                      <minus/>
                      <apply>
                        <minus/>
                        <ci> MaxT </ci>
                        <ci> ThNumber </ci>
                      </apply>
                      <ci> TcNumber </ci>
                    </apply>
                    <cn> 0.5 </cn>
                  </apply>
                  <apply>
                    <times/>
                    <cn type="integer"> 2 </cn>
                    <apply>
                      <abs/>
                      <apply>
                        <plus/>
                        <apply>
                          <minus/>
                          <apply>
                            <minus/>
                            <ci> MaxT </ci>
                            <ci> ThNumber </ci>
                          </apply>
                          <ci> TcNumber </ci>
                        </apply>
                        <cn> 0.5 </cn>
                      </apply>
                    </apply>
                  </apply>
                </apply>
                <cn> 0.5 </cn>
              </apply>
            </apply>
          </math>
        </kineticLaw>
      </reaction>
      <reaction id="Th1IEff_Rep" reversible="false">
        <listOfProducts>
          <speciesReference species="ThNumber"/>
          <speciesReference species="Th1I"/>
        </listOfProducts>
        <listOfModifiers>
          <modifierSpeciesReference species="Th1IEff"/>
          <modifierSpeciesReference species="INFg"/>
          <modifierSpeciesReference species="IL2"/>
          <modifierSpeciesReference species="IL10"/>
          <modifierSpeciesReference species="IL4"/>
          <modifierSpeciesReference species="TcNumber"/>
          <modifierSpeciesReference species="ThNumber"/>
        </listOfModifiers>
        <kineticLaw>
          <math xmlns="http://www.w3.org/1998/Math/MathML">
            <apply>
              <times/>
              <ci> TRep </ci>
              <ci> INFgEffectiveness </ci>
              <ci> INFg </ci>
              <ci> Th1IEff </ci>
              <apply>
                <plus/>
                <apply>
                  <divide/>
                  <apply>
                    <plus/>
                    <apply>
                      <minus/>
                      <apply>
                        <minus/>
                        <ci> MaxT </ci>
                        <ci> ThNumber </ci>
                      </apply>
                      <ci> TcNumber </ci>
                    </apply>
                    <cn> 0.5 </cn>
                  </apply>
                  <apply>
                    <times/>
                    <cn type="integer"> 2 </cn>
                    <apply>
                      <abs/>
                      <apply>
                        <plus/>
                        <apply>
                          <minus/>
                          <apply>
                            <minus/>
                            <ci> MaxT </ci>
                            <ci> ThNumber </ci>
                          </apply>
                          <ci> TcNumber </ci>
                        </apply>
                        <cn> 0.5 </cn>
                      </apply>
                    </apply>
                  </apply>
                </apply>
                <cn> 0.5 </cn>
              </apply>
            </apply>
          </math>
        </kineticLaw>
      </reaction>
      <reaction id="Th2_Diff" reversible="false">
        <listOfReactants>
          <speciesReference species="Th2"/>
          <speciesReference species="ThNumber"/>
        </listOfReactants>
        <kineticLaw>
          <math xmlns="http://www.w3.org/1998/Math/MathML">
            <apply>
              <times/>
              <ci> CellDiff </ci>
              <ci> Th2 </ci>
            </apply>
          </math>
        </kineticLaw>
      </reaction>
      <reaction id="Th0_Diff" reversible="false">
        <listOfReactants>
          <speciesReference species="Th0"/>
          <speciesReference species="ThNumber"/>
        </listOfReactants>
        <kineticLaw>
          <math xmlns="http://www.w3.org/1998/Math/MathML">
            <apply>
              <times/>
              <ci> CellDiff </ci>
              <ci> Th0 </ci>
            </apply>
          </math>
        </kineticLaw>
      </reaction>
      <reaction id="Th1I_Diff" reversible="false">
        <listOfReactants>
          <speciesReference species="Th1I"/>
          <speciesReference species="ThNumber"/>
        </listOfReactants>
        <kineticLaw>
          <math xmlns="http://www.w3.org/1998/Math/MathML">
            <apply>
              <times/>
              <ci> CellDiff </ci>
              <ci> Th1I </ci>
            </apply>
          </math>
        </kineticLaw>
      </reaction>
      <reaction id="Th1IL10_Diff" reversible="false">
        <listOfReactants>
          <speciesReference species="Th1IL10"/>
          <speciesReference species="ThNumber"/>
        </listOfReactants>
        <kineticLaw>
          <math xmlns="http://www.w3.org/1998/Math/MathML">
            <apply>
              <times/>
              <ci> CellDiff </ci>
              <ci> Th1IL10 </ci>
            </apply>
          </math>
        </kineticLaw>
      </reaction>
      <reaction id="Th2_IL10" reversible="false">
        <listOfProducts>
          <speciesReference species="IL10"/>
        </listOfProducts>
        <listOfModifiers>
          <modifierSpeciesReference species="Th2Eff"/>
        </listOfModifiers>
        <kineticLaw>
          <math xmlns="http://www.w3.org/1998/Math/MathML">
            <apply>
              <times/>
              <ci> TCellCytProd </ci>
              <ci> Th2Eff </ci>
            </apply>
          </math>
        </kineticLaw>
      </reaction>
      <reaction id="Th0_IL2" reversible="false">
        <listOfProducts>
          <speciesReference species="IL2"/>
        </listOfProducts>
        <listOfModifiers>
          <modifierSpeciesReference species="Th0Eff"/>
        </listOfModifiers>
        <kineticLaw>
          <math xmlns="http://www.w3.org/1998/Math/MathML">
            <apply>
              <times/>
              <ci> TCellCytProd </ci>
              <ci> Th0Eff </ci>
            </apply>
          </math>
        </kineticLaw>
      </reaction>
      <reaction id="Th1I_INFg" reversible="false">
        <listOfProducts>
          <speciesReference species="INFg"/>
        </listOfProducts>
        <listOfModifiers>
          <modifierSpeciesReference species="Th1IEff"/>
        </listOfModifiers>
        <kineticLaw>
          <math xmlns="http://www.w3.org/1998/Math/MathML">
            <apply>
              <times/>
              <ci> TCellCytProd </ci>
              <ci> Th1IEff </ci>
            </apply>
          </math>
        </kineticLaw>
      </reaction>
      <reaction id="Th1IL10_IL10_IL2" reversible="false">
        <listOfProducts>
          <speciesReference species="IL10"/>
          <speciesReference species="IL2"/>
        </listOfProducts>
        <listOfModifiers>
          <modifierSpeciesReference species="Th1IL10Eff"/>
        </listOfModifiers>
        <kineticLaw>
          <math xmlns="http://www.w3.org/1998/Math/MathML">
            <apply>
              <times/>
              <ci> TCellCytProd </ci>
              <ci> Th1IL10Eff </ci>
            </apply>
          </math>
        </kineticLaw>
      </reaction>
      <reaction id="IL10_Diff" reversible="false">
        <listOfReactants>
          <speciesReference species="IL10"/>
        </listOfReactants>
        <kineticLaw>
          <math xmlns="http://www.w3.org/1998/Math/MathML">
            <apply>
              <times/>
              <ci> CytDiff </ci>
              <ci> IL10 </ci>
            </apply>
          </math>
        </kineticLaw>
      </reaction>
      <reaction id="IL2_Diff" reversible="false">
        <listOfReactants>
          <speciesReference species="IL2"/>
        </listOfReactants>
        <kineticLaw>
          <math xmlns="http://www.w3.org/1998/Math/MathML">
            <apply>
              <times/>
              <ci> CytDiff </ci>
              <ci> IL2 </ci>
            </apply>
          </math>
        </kineticLaw>
      </reaction>
      <reaction id="INFg_Diff" reversible="false">
        <listOfReactants>
          <speciesReference species="INFg"/>
        </listOfReactants>
        <kineticLaw>
          <math xmlns="http://www.w3.org/1998/Math/MathML">
            <apply>
              <times/>
              <ci> CytDiff </ci>
              <ci> INFg </ci>
            </apply>
          </math>
        </kineticLaw>
      </reaction>
      <reaction id="IL4_Diff" reversible="false">
        <listOfReactants>
          <speciesReference species="IL4"/>
        </listOfReactants>
        <kineticLaw>
          <math xmlns="http://www.w3.org/1998/Math/MathML">
            <apply>
              <times/>
              <ci> CytDiff </ci>
              <ci> IL4 </ci>
            </apply>
          </math>
        </kineticLaw>
      </reaction>
      <reaction id="NK_Evol" reversible="false">
        <listOfReactants>
          <speciesReference species="NKEff"/>
        </listOfReactants>
        <listOfProducts>
          <speciesReference species="NKIL10Eff"/>
        </listOfProducts>
        <listOfModifiers>
          <modifierSpeciesReference species="NO_NKEvol"/>
        </listOfModifiers>
        <kineticLaw>
          <math xmlns="http://www.w3.org/1998/Math/MathML">
            <apply>
              <times/>
              <apply>
                <divide/>
                <ci> NKEff </ci>
                <ci> NKEvol </ci>
              </apply>
              <apply>
                <ln/>
                <cn type="integer"> 9 </cn>
              </apply>
            </apply>
          </math>
        </kineticLaw>
      </reaction>
      <reaction id="NK_Cyt" reversible="false">
        <listOfProducts>
          <speciesReference species="INFg"/>
        </listOfProducts>
        <listOfModifiers>
          <modifierSpeciesReference species="NKEff"/>
        </listOfModifiers>
        <kineticLaw>
          <math xmlns="http://www.w3.org/1998/Math/MathML">
            <apply>
              <times/>
              <ci> NKEff </ci>
              <ci> NKCytProd </ci>
            </apply>
          </math>
        </kineticLaw>
      </reaction>
      <reaction id="NKIL10_Cyt" reversible="false">
        <listOfProducts>
          <speciesReference species="IL10"/>
          <speciesReference species="INFg"/>
        </listOfProducts>
        <listOfModifiers>
          <modifierSpeciesReference species="NKIL10Eff"/>
        </listOfModifiers>
        <kineticLaw>
          <math xmlns="http://www.w3.org/1998/Math/MathML">
            <apply>
              <times/>
              <ci> NKIL10Eff </ci>
              <ci> NKCytProd </ci>
            </apply>
          </math>
        </kineticLaw>
      </reaction>
      <reaction id="KC_Kill_LD" reversible="false">
        <listOfReactants>
          <speciesReference species="LD"/>
        </listOfReactants>
        <listOfModifiers>
          <modifierSpeciesReference species="KC"/>
          <modifierSpeciesReference species="KCClassicalAcivation"/>
        </listOfModifiers>
        <kineticLaw>
          <math xmlns="http://www.w3.org/1998/Math/MathML">
            <apply>
              <times/>
              <ci> MKill </ci>
              <cn> 0.01 </cn>
              <ci> KCClassicalAcivation </ci>
              <ci> KC </ci>
              <ci> LD </ci>
            </apply>
          </math>
        </kineticLaw>
      </reaction>
      <reaction id="LD_Kill_KC" reversible="false">
        <listOfReactants>
          <speciesReference species="KC"/>
        </listOfReactants>
        <listOfModifiers>
          <modifierSpeciesReference species="LD"/>
        </listOfModifiers>
        <kineticLaw>
          <math xmlns="http://www.w3.org/1998/Math/MathML">
            <apply>
              <divide/>
              <apply>
                <times/>
                <ci> LDKill </ci>
                <ci> LD </ci>
              </apply>
              <ci> KC </ci>
            </apply>
          </math>
        </kineticLaw>
      </reaction>
      <reaction id="KC_Arrival" reversible="false">
        <listOfReactants>
          <speciesReference species="AvailableKC"/>
        </listOfReactants>
        <listOfProducts>
          <speciesReference species="KC"/>
        </listOfProducts>
        <listOfModifiers>
          <modifierSpeciesReference species="LD"/>
          <modifierSpeciesReference species="KC"/>
        </listOfModifiers>
        <kineticLaw>
          <math xmlns="http://www.w3.org/1998/Math/MathML">
            <apply>
              <times/>
              <ci> MacArr </ci>
              <apply>
                <divide/>
                <ci> LD </ci>
                <apply>
                  <plus/>
                  <ci> KC </ci>
                  <cn type="integer"> 1 </cn>
                </apply>
              </apply>
            </apply>
          </math>
        </kineticLaw>
      </reaction>
      <reaction id="LD_Reproduce" reversible="false">
        <listOfProducts>
          <speciesReference species="LD"/>
        </listOfProducts>
        <listOfModifiers>
          <modifierSpeciesReference species="KC"/>
          <modifierSpeciesReference species="LD"/>
        </listOfModifiers>
        <kineticLaw>
          <math xmlns="http://www.w3.org/1998/Math/MathML">
            <apply>
              <times/>
              <ci> LDRep </ci>
              <ci> LD </ci>
              <apply>
                <minus/>
                <cn type="integer"> 1 </cn>
                <apply>
                  <divide/>
                  <ci> LD </ci>
                  <apply>
                    <times/>
                    <ci> KCCC </ci>
                    <ci> KC </ci>
                  </apply>
                </apply>
              </apply>
            </apply>
          </math>
        </kineticLaw>
      </reaction>
      <reaction id="NKEff_Death" reversible="false">
        <listOfReactants>
          <speciesReference species="NKNumber"/>
          <speciesReference species="NK"/>
        </listOfReactants>
        <kineticLaw>
          <math xmlns="http://www.w3.org/1998/Math/MathML">
            <apply>
              <times/>
              <apply>
                <divide/>
                <ci> NK </ci>
                <ci> NKLife </ci>
              </apply>
              <apply>
                <ln/>
                <cn type="integer"> 2 </cn>
              </apply>
            </apply>
          </math>
        </kineticLaw>
      </reaction>
      <reaction id="iNKTCD1d_INFg" reversible="false">
        <listOfProducts>
          <speciesReference species="INFg"/>
        </listOfProducts>
        <listOfModifiers>
          <modifierSpeciesReference species="iNKTEffCD1d"/>
        </listOfModifiers>
        <kineticLaw>
          <math xmlns="http://www.w3.org/1998/Math/MathML">
            <apply>
              <times/>
              <ci> iNKTINFgProd </ci>
              <ci> iNKTEffCD1d </ci>
            </apply>
          </math>
        </kineticLaw>
      </reaction>
      <reaction id="iNKTCD1d_IL4" reversible="false">
        <listOfProducts>
          <speciesReference species="IL4"/>
        </listOfProducts>
        <listOfModifiers>
          <modifierSpeciesReference species="iNKTEffCD1d"/>
        </listOfModifiers>
        <kineticLaw>
          <math xmlns="http://www.w3.org/1998/Math/MathML">
            <apply>
              <times/>
              <ci> iNKTIL4Prod </ci>
              <ci> iNKTEffCD1d </ci>
            </apply>
          </math>
        </kineticLaw>
      </reaction>
      <reaction id="KC_CA_vs_AA" reversible="false">
        <listOfReactants>
          <speciesReference species="KCClassicalAcivation"/>
          <speciesReference species="KCAlternativeActivation"/>
        </listOfReactants>
        <kineticLaw>
          <math xmlns="http://www.w3.org/1998/Math/MathML">
            <apply>
              <times/>
              <ci> ActivationFight </ci>
              <apply>
                <plus/>
                <ci> KCClassicalAcivation </ci>
                <ci> KCAlternativeActivation </ci>
              </apply>
            </apply>
          </math>
        </kineticLaw>
      </reaction>
      <reaction id="KC_AA_IL10" reversible="false">
        <listOfProducts>
          <speciesReference species="IL10"/>
        </listOfProducts>
        <listOfModifiers>
          <modifierSpeciesReference species="KC"/>
          <modifierSpeciesReference species="KCAlternativeActivation"/>
          <modifierSpeciesReference species="KC_NO_IL10"/>
        </listOfModifiers>
        <kineticLaw>
          <math xmlns="http://www.w3.org/1998/Math/MathML">
            <apply>
              <times/>
              <ci> MacCyt </ci>
              <cn> 0.01 </cn>
              <ci> KCAlternativeActivation </ci>
              <ci> KC </ci>
            </apply>
          </math>
        </kineticLaw>
      </reaction>
      <reaction id="INFg_KC_CActivate" reversible="false">
        <listOfReactants>
          <speciesReference species="INFg"/>
        </listOfReactants>
        <listOfProducts>
          <speciesReference species="KCClassicalAcivation"/>
        </listOfProducts>
        <listOfModifiers>
          <modifierSpeciesReference species="KC"/>
          <modifierSpeciesReference species="KCClassicalAcivation"/>
        </listOfModifiers>
        <kineticLaw>
          <math xmlns="http://www.w3.org/1998/Math/MathML">
            <apply>
              <times/>
              <ci> CytAct </ci>
              <ci> INFgEffectiveness </ci>
              <ci> INFg </ci>
            </apply>
          </math>
        </kineticLaw>
      </reaction>
      <reaction id="IL4_KC_AActivate" reversible="false">
        <listOfReactants>
          <speciesReference species="IL4"/>
        </listOfReactants>
        <listOfProducts>
          <speciesReference species="KCAlternativeActivation"/>
        </listOfProducts>
        <listOfModifiers>
          <modifierSpeciesReference species="KC"/>
          <modifierSpeciesReference species="KCAlternativeActivation"/>
        </listOfModifiers>
        <kineticLaw>
          <math xmlns="http://www.w3.org/1998/Math/MathML">
            <apply>
              <times/>
              <ci> CytAct </ci>
              <ci> IL4Effectiveness </ci>
              <ci> IL4 </ci>
            </apply>
          </math>
        </kineticLaw>
      </reaction>
      <reaction id="iNKT_Deactivate" reversible="false">
        <listOfProducts>
          <speciesReference species="KCDeactivation"/>
        </listOfProducts>
        <listOfModifiers>
          <modifierSpeciesReference species="iNKTCD47Binded"/>
          <modifierSpeciesReference species="KC"/>
          <modifierSpeciesReference species="KCDeactivation"/>
        </listOfModifiers>
        <kineticLaw>
          <math xmlns="http://www.w3.org/1998/Math/MathML">
            <apply>
              <times/>
              <ci> iNKTDA </ci>
              <ci> iNKTCD47Binded </ci>
            </apply>
          </math>
        </kineticLaw>
      </reaction>
      <reaction id="LD_Deactivate" reversible="false">
        <listOfProducts>
          <speciesReference species="KCDeactivation"/>
        </listOfProducts>
        <listOfModifiers>
          <modifierSpeciesReference species="LD"/>
          <modifierSpeciesReference species="KC"/>
          <modifierSpeciesReference species="KCDeactivation"/>
        </listOfModifiers>
        <kineticLaw>
          <math xmlns="http://www.w3.org/1998/Math/MathML">
            <apply>
              <times/>
              <ci> LDDA </ci>
              <ci> LD </ci>
            </apply>
          </math>
        </kineticLaw>
      </reaction>
      <reaction id="CD4_TCell_Arrival_Spleen" reversible="false">
        <listOfProducts>
          <speciesReference species="Th0"/>
          <speciesReference species="ThNumber"/>
        </listOfProducts>
        <listOfModifiers>
          <modifierSpeciesReference species="RemoveT"/>
          <modifierSpeciesReference species="TCellTime"/>
        </listOfModifiers>
        <kineticLaw>
          <math xmlns="http://www.w3.org/1998/Math/MathML">
            <apply>
              <times/>
              <ci> SpleenTCellArr </ci>
              <apply>
                <plus/>
                <apply>
                  <divide/>
                  <apply>
                    <plus/>
                    <apply>
                      <minus/>
                      <ci> TCellTime </ci>
                      <ci> TimeTStart </ci>
                    </apply>
                    <cn> 0.5 </cn>
                  </apply>
                  <apply>
                    <times/>
                    <cn type="integer"> 2 </cn>
                    <apply>
                      <abs/>
                      <apply>
                        <plus/>
                        <apply>
                          <minus/>
                          <ci> TCellTime </ci>
                          <ci> TimeTStart </ci>
                        </apply>
                        <cn> 0.5 </cn>
                      </apply>
                    </apply>
                  </apply>
                </apply>
                <cn> 0.5 </cn>
              </apply>
              <apply>
                <plus/>
                <apply>
                  <divide/>
                  <apply>
                    <plus/>
                    <apply>
                      <minus/>
                      <ci> TimeTStop </ci>
                      <ci> TCellTime </ci>
                    </apply>
                    <cn> 0.5 </cn>
                  </apply>
                  <apply>
                    <times/>
                    <cn type="integer"> 2 </cn>
                    <apply>
                      <abs/>
                      <apply>
                        <plus/>
                        <apply>
                          <minus/>
                          <ci> TimeTStop </ci>
                          <ci> TCellTime </ci>
                        </apply>
                        <cn> 0.5 </cn>
                      </apply>
                    </apply>
                  </apply>
                </apply>
                <cn> 0.5 </cn>
              </apply>
            </apply>
          </math>
        </kineticLaw>
      </reaction>
      <reaction id="iNKT_Arrival" reversible="false">
        <listOfProducts>
          <speciesReference species="iNKT"/>
          <speciesReference species="iNKTNumber"/>
        </listOfProducts>
        <listOfModifiers>
          <modifierSpeciesReference species="RemoveiNKT"/>
          <modifierSpeciesReference species="iNKT"/>
          <modifierSpeciesReference species="iNKTTime"/>
        </listOfModifiers>
        <kineticLaw>
          <math xmlns="http://www.w3.org/1998/Math/MathML">
            <apply>
              <times/>
              <apply>
                <plus/>
                <ci> iNKTArr </ci>
                <apply>
                  <times/>
                  <ci> NKTMoreInflow </ci>
                  <ci> iNKTArr </ci>
                  <apply>
                    <plus/>
                    <apply>
                      <divide/>
                      <apply>
                        <plus/>
                        <apply>
                          <minus/>
                          <ci> iNKTTime </ci>
                          <ci> NKTInflowStart </ci>
                        </apply>
                        <cn> 0.5 </cn>
                      </apply>
                      <apply>
                        <times/>
                        <cn type="integer"> 2 </cn>
                        <apply>
                          <abs/>
                          <apply>
                            <plus/>
                            <apply>
                              <minus/>
                              <ci> iNKTTime </ci>
                              <ci> NKTInflowStart </ci>
                            </apply>
                            <cn> 0.5 </cn>
                          </apply>
                        </apply>
                      </apply>
                    </apply>
                    <cn> 0.5 </cn>
                  </apply>
                  <apply>
                    <plus/>
                    <apply>
                      <divide/>
                      <apply>
                        <plus/>
                        <apply>
                          <minus/>
                          <ci> NKTInflowEnd </ci>
                          <ci> iNKTTime </ci>
                        </apply>
                        <cn> 0.5 </cn>
                      </apply>
                      <apply>
                        <times/>
                        <cn type="integer"> 2 </cn>
                        <apply>
                          <abs/>
                          <apply>
                            <plus/>
                            <apply>
                              <minus/>
                              <ci> NKTInflowEnd </ci>
                              <ci> iNKTTime </ci>
                            </apply>
                            <cn> 0.5 </cn>
                          </apply>
                        </apply>
                      </apply>
                    </apply>
                    <cn> 0.5 </cn>
                  </apply>
                </apply>
              </apply>
              <apply>
                <plus/>
                <apply>
                  <times/>
                  <apply>
                    <plus/>
                    <apply>
                      <divide/>
                      <apply>
                        <plus/>
                        <apply>
                          <minus/>
                          <apply>
                            <minus/>
                            <ci> iNKTPool </ci>
                            <cn type="integer"> 1 </cn>
                          </apply>
                          <ci> iNKT </ci>
                        </apply>
                        <cn> 0.5 </cn>
                      </apply>
                      <apply>
                        <times/>
                        <cn type="integer"> 2 </cn>
                        <apply>
                          <abs/>
                          <apply>
                            <plus/>
                            <apply>
                              <minus/>
                              <apply>
                                <minus/>
                                <ci> iNKTPool </ci>
                                <cn type="integer"> 1 </cn>
                              </apply>
                              <ci> iNKT </ci>
                            </apply>
                            <cn> 0.5 </cn>
                          </apply>
                        </apply>
                      </apply>
                    </apply>
                    <cn> 0.5 </cn>
                  </apply>
                  <apply>
                    <plus/>
                    <apply>
                      <divide/>
                      <apply>
                        <plus/>
                        <apply>
                          <minus/>
                          <ci> NKTPoolIncreaseStart </ci>
                          <ci> iNKTTime </ci>
                        </apply>
                        <cn> 0.5 </cn>
                      </apply>
                      <apply>
                        <times/>
                        <cn type="integer"> 2 </cn>
                        <apply>
                          <abs/>
                          <apply>
                            <plus/>
                            <apply>
                              <minus/>
                              <ci> NKTPoolIncreaseStart </ci>
                              <ci> iNKTTime </ci>
                            </apply>
                            <cn> 0.5 </cn>
                          </apply>
                        </apply>
                      </apply>
                    </apply>
                    <cn> 0.5 </cn>
                    <apply>
                      <divide/>
                      <apply>
                        <plus/>
                        <apply>
                          <minus/>
                          <ci> iNKTTime </ci>
                          <ci> NKTPoolIncreaseEnd </ci>
                        </apply>
                        <cn> 0.5 </cn>
                      </apply>
                      <apply>
                        <times/>
                        <cn type="integer"> 2 </cn>
                        <apply>
                          <abs/>
                          <apply>
                            <plus/>
                            <apply>
                              <minus/>
                              <ci> iNKTTime </ci>
                              <ci> NKTPoolIncreaseEnd </ci>
                            </apply>
                            <cn> 0.5 </cn>
                          </apply>
                        </apply>
                      </apply>
                    </apply>
                    <cn> 0.5 </cn>
                  </apply>
                </apply>
                <apply>
                  <times/>
                  <apply>
                    <plus/>
                    <apply>
                      <divide/>
                      <apply>
                        <plus/>
                        <apply>
                          <minus/>
                          <apply>
                            <minus/>
                            <ci> iNKTPoolIncreased </ci>
                            <cn type="integer"> 1 </cn>
                          </apply>
                          <ci> iNKT </ci>
                        </apply>
                        <cn> 0.5 </cn>
                      </apply>
                      <apply>
                        <times/>
                        <cn type="integer"> 2 </cn>
                        <apply>
                          <abs/>
                          <apply>
                            <plus/>
                            <apply>
                              <minus/>
                              <apply>
                                <minus/>
                                <ci> iNKTPoolIncreased </ci>
                                <cn type="integer"> 1 </cn>
                              </apply>
                              <ci> iNKT </ci>
                            </apply>
                            <cn> 0.5 </cn>
                          </apply>
                        </apply>
                      </apply>
                    </apply>
                    <cn> 0.5 </cn>
                  </apply>
                  <apply>
                    <plus/>
                    <apply>
                      <divide/>
                      <apply>
                        <plus/>
                        <apply>
                          <minus/>
                          <ci> iNKTTime </ci>
                          <ci> NKTPoolIncreaseStart </ci>
                        </apply>
                        <cn> 0.5 </cn>
                      </apply>
                      <apply>
                        <times/>
                        <cn type="integer"> 2 </cn>
                        <apply>
                          <abs/>
                          <apply>
                            <plus/>
                            <apply>
                              <minus/>
                              <ci> iNKTTime </ci>
                              <ci> NKTPoolIncreaseStart </ci>
                            </apply>
                            <cn> 0.5 </cn>
                          </apply>
                        </apply>
                      </apply>
                    </apply>
                    <cn> 0.5 </cn>
                  </apply>
                  <apply>
                    <plus/>
                    <apply>
                      <divide/>
                      <apply>
                        <plus/>
                        <apply>
                          <minus/>
                          <ci> NKTPoolIncreaseEnd </ci>
                          <ci> iNKTTime </ci>
                        </apply>
                        <cn> 0.5 </cn>
                      </apply>
                      <apply>
                        <times/>
                        <cn type="integer"> 2 </cn>
                        <apply>
                          <abs/>
                          <apply>
                            <plus/>
                            <apply>
                              <minus/>
                              <ci> NKTPoolIncreaseEnd </ci>
                              <ci> iNKTTime </ci>
                            </apply>
                            <cn> 0.5 </cn>
                          </apply>
                        </apply>
                      </apply>
                    </apply>
                    <cn> 0.5 </cn>
                  </apply>
                </apply>
              </apply>
            </apply>
          </math>
        </kineticLaw>
      </reaction>
      <reaction id="iNKT_CD1d_Act" reversible="false">
        <listOfReactants>
          <speciesReference species="iNKT"/>
          <speciesReference species="CD1d"/>
        </listOfReactants>
        <listOfProducts>
          <speciesReference species="iNKTCD47Binded"/>
          <speciesReference species="iNKTEffCD1d"/>
        </listOfProducts>
        <listOfModifiers>
          <modifierSpeciesReference species="iNKT_CD1d"/>
          <modifierSpeciesReference species="PreventActivation"/>
          <modifierSpeciesReference species="iNKTNumber"/>
        </listOfModifiers>
        <kineticLaw>
          <math xmlns="http://www.w3.org/1998/Math/MathML">
            <apply>
              <times/>
              <ci> iNKTCD1dAct </ci>
              <ci> iNKT </ci>
              <ci> CD1d </ci>
              <apply>
                <plus/>
                <apply>
                  <divide/>
                  <apply>
                    <plus/>
                    <apply>
                      <minus/>
                      <apply>
                        <minus/>
                        <ci> iNKTEffPool </ci>
                        <cn type="integer"> 1 </cn>
                      </apply>
                      <ci> iNKTNumber </ci>
                    </apply>
                    <cn> 0.5 </cn>
                  </apply>
                  <apply>
                    <times/>
                    <cn type="integer"> 2 </cn>
                    <apply>
                      <abs/>
                      <apply>
                        <plus/>
                        <apply>
                          <minus/>
                          <apply>
                            <minus/>
                            <ci> iNKTEffPool </ci>
                            <cn type="integer"> 1 </cn>
                          </apply>
                          <ci> iNKTNumber </ci>
                        </apply>
                        <cn> 0.5 </cn>
                      </apply>
                    </apply>
                  </apply>
                </apply>
                <cn> 0.5 </cn>
              </apply>
            </apply>
          </math>
        </kineticLaw>
      </reaction>
      <reaction id="iNKT_Diff" reversible="false">
        <listOfReactants>
          <speciesReference species="iNKT"/>
          <speciesReference species="iNKTNumber"/>
        </listOfReactants>
        <kineticLaw>
          <math xmlns="http://www.w3.org/1998/Math/MathML">
            <apply>
              <times/>
              <ci> CellDiff </ci>
              <ci> iNKT </ci>
            </apply>
          </math>
        </kineticLaw>
      </reaction>
      <reaction id="NK_Arrival" reversible="false">
        <listOfProducts>
          <speciesReference species="NK"/>
          <speciesReference species="NKNumber"/>
        </listOfProducts>
        <listOfModifiers>
          <modifierSpeciesReference species="RemoveNK"/>
          <modifierSpeciesReference species="NK"/>
          <modifierSpeciesReference species="NKIL10"/>
          <modifierSpeciesReference species="NKTime"/>
        </listOfModifiers>
        <kineticLaw>
          <math xmlns="http://www.w3.org/1998/Math/MathML">
            <apply>
              <times/>
              <apply>
                <plus/>
                <ci> NKArr </ci>
                <apply>
                  <times/>
                  <ci> NKMoreInflow </ci>
                  <ci> NKArr </ci>
                  <apply>
                    <plus/>
                    <apply>
                      <divide/>
                      <apply>
                        <plus/>
                        <apply>
                          <minus/>
                          <ci> NKTime </ci>
                          <ci> NKInflowStart </ci>
                        </apply>
                        <cn> 0.5 </cn>
                      </apply>
                      <apply>
                        <times/>
                        <cn type="integer"> 2 </cn>
                        <apply>
                          <abs/>
                          <apply>
                            <plus/>
                            <apply>
                              <minus/>
                              <ci> NKTime </ci>
                              <ci> NKInflowStart </ci>
                            </apply>
                            <cn> 0.5 </cn>
                          </apply>
                        </apply>
                      </apply>
                    </apply>
                    <cn> 0.5 </cn>
                  </apply>
                  <apply>
                    <plus/>
                    <apply>
                      <divide/>
                      <apply>
                        <plus/>
                        <apply>
                          <minus/>
                          <ci> NKInflowEnd </ci>
                          <ci> NKTime </ci>
                        </apply>
                        <cn> 0.5 </cn>
                      </apply>
                      <apply>
                        <times/>
                        <cn type="integer"> 2 </cn>
                        <apply>
                          <abs/>
                          <apply>
                            <plus/>
                            <apply>
                              <minus/>
                              <ci> NKInflowEnd </ci>
                              <ci> NKTime </ci>
                            </apply>
                            <cn> 0.5 </cn>
                          </apply>
                        </apply>
                      </apply>
                    </apply>
                    <cn> 0.5 </cn>
                  </apply>
                </apply>
              </apply>
              <apply>
                <plus/>
                <apply>
                  <times/>
                  <apply>
                    <plus/>
                    <apply>
                      <divide/>
                      <apply>
                        <plus/>
                        <apply>
                          <minus/>
                          <apply>
                            <minus/>
                            <apply>
                              <minus/>
                              <ci> NKPool </ci>
                              <cn type="integer"> 1 </cn>
                            </apply>
                            <ci> NK </ci>
                          </apply>
                          <ci> NKIL10 </ci>
                        </apply>
                        <cn> 0.5 </cn>
                      </apply>
                      <apply>
                        <times/>
                        <cn type="integer"> 2 </cn>
                        <apply>
                          <abs/>
                          <apply>
                            <plus/>
                            <apply>
                              <minus/>
                              <apply>
                                <minus/>
                                <apply>
                                  <minus/>
                                  <ci> NKPool </ci>
                                  <cn type="integer"> 1 </cn>
                                </apply>
                                <ci> NK </ci>
                              </apply>
                              <ci> NKIL10 </ci>
                            </apply>
                            <cn> 0.5 </cn>
                          </apply>
                        </apply>
                      </apply>
                    </apply>
                    <cn> 0.5 </cn>
                  </apply>
                  <apply>
                    <plus/>
                    <apply>
                      <divide/>
                      <apply>
                        <plus/>
                        <apply>
                          <minus/>
                          <ci> NKPoolIncreaseStart </ci>
                          <ci> NKTime </ci>
                        </apply>
                        <cn> 0.5 </cn>
                      </apply>
                      <apply>
                        <times/>
                        <cn type="integer"> 2 </cn>
                        <apply>
                          <abs/>
                          <apply>
                            <plus/>
                            <apply>
                              <minus/>
                              <ci> NKPoolIncreaseStart </ci>
                              <ci> NKTime </ci>
                            </apply>
                            <cn> 0.5 </cn>
                          </apply>
                        </apply>
                      </apply>
                    </apply>
                    <cn> 0.5 </cn>
                    <apply>
                      <divide/>
                      <apply>
                        <plus/>
                        <apply>
                          <minus/>
                          <ci> NKTime </ci>
                          <ci> NKPoolIncreaseEnd </ci>
                        </apply>
                        <cn> 0.5 </cn>
                      </apply>
                      <apply>
                        <times/>
                        <cn type="integer"> 2 </cn>
                        <apply>
                          <abs/>
                          <apply>
                            <plus/>
                            <apply>
                              <minus/>
                              <ci> NKTime </ci>
                              <ci> NKPoolIncreaseEnd </ci>
                            </apply>
                            <cn> 0.5 </cn>
                          </apply>
                        </apply>
                      </apply>
                    </apply>
                    <cn> 0.5 </cn>
                  </apply>
                </apply>
                <apply>
                  <times/>
                  <apply>
                    <plus/>
                    <apply>
                      <divide/>
                      <apply>
                        <plus/>
                        <apply>
                          <minus/>
                          <apply>
                            <minus/>
                            <ci> NKPoolIncreased </ci>
                            <cn type="integer"> 1 </cn>
                          </apply>
                          <ci> NK </ci>
                        </apply>
                        <cn> 0.5 </cn>
                      </apply>
                      <apply>
                        <times/>
                        <cn type="integer"> 2 </cn>
                        <apply>
                          <abs/>
                          <apply>
                            <plus/>
                            <apply>
                              <minus/>
                              <apply>
                                <minus/>
                                <ci> NKPoolIncreased </ci>
                                <cn type="integer"> 1 </cn>
                              </apply>
                              <ci> NK </ci>
                            </apply>
                            <cn> 0.5 </cn>
                          </apply>
                        </apply>
                      </apply>
                    </apply>
                    <cn> 0.5 </cn>
                  </apply>
                  <apply>
                    <plus/>
                    <apply>
                      <divide/>
                      <apply>
                        <plus/>
                        <apply>
                          <minus/>
                          <ci> NKTime </ci>
                          <ci> NKPoolIncreaseStart </ci>
                        </apply>
                        <cn> 0.5 </cn>
                      </apply>
                      <apply>
                        <times/>
                        <cn type="integer"> 2 </cn>
                        <apply>
                          <abs/>
                          <apply>
                            <plus/>
                            <apply>
                              <minus/>
                              <ci> NKTime </ci>
                              <ci> NKPoolIncreaseStart </ci>
                            </apply>
                            <cn> 0.5 </cn>
                          </apply>
                        </apply>
                      </apply>
                    </apply>
                    <cn> 0.5 </cn>
                  </apply>
                  <apply>
                    <plus/>
                    <apply>
                      <divide/>
                      <apply>
                        <plus/>
                        <apply>
                          <minus/>
                          <ci> NKPoolIncreaseEnd </ci>
                          <ci> NKTime </ci>
                        </apply>
                        <cn> 0.5 </cn>
                      </apply>
                      <apply>
                        <times/>
                        <cn type="integer"> 2 </cn>
                        <apply>
                          <abs/>
                          <apply>
                            <plus/>
                            <apply>
                              <minus/>
                              <ci> NKPoolIncreaseEnd </ci>
                              <ci> NKTime </ci>
                            </apply>
                            <cn> 0.5 </cn>
                          </apply>
                        </apply>
                      </apply>
                    </apply>
                    <cn> 0.5 </cn>
                  </apply>
                </apply>
              </apply>
            </apply>
          </math>
        </kineticLaw>
      </reaction>
      <reaction id="Th1I_IL2" reversible="false">
        <listOfProducts>
          <speciesReference species="IL2"/>
        </listOfProducts>
        <listOfModifiers>
          <modifierSpeciesReference species="Th1IEff"/>
        </listOfModifiers>
        <kineticLaw>
          <math xmlns="http://www.w3.org/1998/Math/MathML">
            <apply>
              <times/>
              <ci> TCellCytProd </ci>
              <ci> Th1IEff </ci>
            </apply>
          </math>
        </kineticLaw>
      </reaction>
      <reaction id="Th1IL10_INFg" reversible="false">
        <listOfProducts>
          <speciesReference species="INFg"/>
        </listOfProducts>
        <listOfModifiers>
          <modifierSpeciesReference species="Th1IL10Eff"/>
        </listOfModifiers>
        <kineticLaw>
          <math xmlns="http://www.w3.org/1998/Math/MathML">
            <apply>
              <times/>
              <ci> TCellCytProd </ci>
              <ci> Th1IL10Eff </ci>
            </apply>
          </math>
        </kineticLaw>
      </reaction>
      <reaction id="Th2_IL4" reversible="false">
        <listOfProducts>
          <speciesReference species="IL4"/>
        </listOfProducts>
        <listOfModifiers>
          <modifierSpeciesReference species="Th2Eff"/>
        </listOfModifiers>
        <kineticLaw>
          <math xmlns="http://www.w3.org/1998/Math/MathML">
            <apply>
              <times/>
              <ci> TCellCytProd </ci>
              <ci> Th2Eff </ci>
            </apply>
          </math>
        </kineticLaw>
      </reaction>
      <reaction id="KC_Depart" reversible="false">
        <listOfReactants>
          <speciesReference species="KC"/>
        </listOfReactants>
        <listOfProducts>
          <speciesReference species="AvailableKC"/>
        </listOfProducts>
        <listOfModifiers>
          <modifierSpeciesReference species="LD"/>
        </listOfModifiers>
        <kineticLaw>
          <math xmlns="http://www.w3.org/1998/Math/MathML">
            <apply>
              <times/>
              <ci> CellDiff </ci>
              <ci> KC </ci>
            </apply>
          </math>
        </kineticLaw>
      </reaction>
      <reaction id="iNKT_stress_Act" reversible="false">
        <listOfReactants>
          <speciesReference species="iNKT"/>
        </listOfReactants>
        <listOfProducts>
          <speciesReference species="iNKTEffStress"/>
          <speciesReference species="iNKTCD47Binded"/>
        </listOfProducts>
        <listOfModifiers>
          <modifierSpeciesReference species="LD"/>
          <modifierSpeciesReference species="iNKT_stress"/>
          <modifierSpeciesReference species="PreventActivation"/>
        </listOfModifiers>
        <kineticLaw>
          <math xmlns="http://www.w3.org/1998/Math/MathML">
            <apply>
              <times/>
              <ci> iNKTStressAct </ci>
              <ci> iNKT </ci>
              <ci> LD </ci>
            </apply>
          </math>
        </kineticLaw>
      </reaction>
      <reaction id="IL12_NK_Act" reversible="false">
        <listOfReactants>
          <speciesReference species="NK"/>
          <speciesReference species="IL12"/>
        </listOfReactants>
        <listOfProducts>
          <speciesReference species="NKEff"/>
        </listOfProducts>
        <listOfModifiers>
          <modifierSpeciesReference species="NKNumber"/>
        </listOfModifiers>
        <kineticLaw>
          <math xmlns="http://www.w3.org/1998/Math/MathML">
            <apply>
              <times/>
              <ci> IL12NKAct </ci>
              <ci> NK </ci>
              <ci> IL12 </ci>
              <apply>
                <plus/>
                <apply>
                  <divide/>
                  <apply>
                    <plus/>
                    <apply>
                      <minus/>
                      <apply>
                        <minus/>
                        <ci> NKEffPool </ci>
                        <cn type="integer"> 1 </cn>
                      </apply>
                      <ci> NKNumber </ci>
                    </apply>
                    <cn> 0.5 </cn>
                  </apply>
                  <apply>
                    <times/>
                    <cn type="integer"> 2 </cn>
                    <apply>
                      <abs/>
                      <apply>
                        <plus/>
                        <apply>
                          <minus/>
                          <apply>
                            <minus/>
                            <ci> NKEffPool </ci>
                            <cn type="integer"> 1 </cn>
                          </apply>
                          <ci> NKNumber </ci>
                        </apply>
                        <cn> 0.5 </cn>
                      </apply>
                    </apply>
                  </apply>
                </apply>
                <cn> 0.5 </cn>
              </apply>
            </apply>
          </math>
        </kineticLaw>
      </reaction>
      <reaction id="NK_Diff" reversible="false">
        <listOfReactants>
          <speciesReference species="NK"/>
          <speciesReference species="NKNumber"/>
        </listOfReactants>
        <kineticLaw>
          <math xmlns="http://www.w3.org/1998/Math/MathML">
            <apply>
              <times/>
              <ci> CellDiff </ci>
              <ci> NK </ci>
            </apply>
          </math>
        </kineticLaw>
      </reaction>
      <reaction id="Th1IEff_to_Th1IIEff" reversible="false">
        <listOfReactants>
          <speciesReference species="Th1IEff"/>
        </listOfReactants>
        <listOfProducts>
          <speciesReference species="Th1IIEff"/>
        </listOfProducts>
        <listOfModifiers>
          <modifierSpeciesReference species="IL12"/>
        </listOfModifiers>
        <kineticLaw>
          <math xmlns="http://www.w3.org/1998/Math/MathML">
            <apply>
              <times/>
              <apply>
                <divide/>
                <ci> Th1IEff </ci>
                <ci> Th1Evol </ci>
              </apply>
              <apply>
                <ln/>
                <cn type="integer"> 9 </cn>
              </apply>
            </apply>
          </math>
        </kineticLaw>
      </reaction>
      <reaction id="Th1IEff_to_Th1IEffZeroProd" reversible="false">
        <listOfReactants>
          <speciesReference species="Th1IEff"/>
        </listOfReactants>
        <listOfProducts>
          <speciesReference species="Th1IEffZeroProd"/>
        </listOfProducts>
        <listOfModifiers>
          <modifierSpeciesReference species="INFg"/>
        </listOfModifiers>
        <kineticLaw>
          <math xmlns="http://www.w3.org/1998/Math/MathML">
            <apply>
              <divide/>
              <ci> ToZeroProd </ci>
              <apply>
                <plus/>
                <cn type="integer"> 1 </cn>
                <apply>
                  <times/>
                  <ci> INFg </ci>
                  <ci> INFgEffectiveness </ci>
                </apply>
              </apply>
            </apply>
          </math>
        </kineticLaw>
      </reaction>
      <reaction id="Th1IIEff_to_Th1IIEffZeroProd" reversible="false">
        <listOfReactants>
          <speciesReference species="Th1IIEff"/>
        </listOfReactants>
        <listOfProducts>
          <speciesReference species="Th1IIEffZeroProd"/>
        </listOfProducts>
        <listOfModifiers>
          <modifierSpeciesReference species="IL12"/>
        </listOfModifiers>
        <kineticLaw>
          <math xmlns="http://www.w3.org/1998/Math/MathML">
            <apply>
              <divide/>
              <ci> ToZeroProd </ci>
              <apply>
                <plus/>
                <cn type="integer"> 1 </cn>
                <apply>
                  <times/>
                  <ci> IL12 </ci>
                  <ci> IL12Effectiveness </ci>
                </apply>
              </apply>
            </apply>
          </math>
        </kineticLaw>
      </reaction>
      <reaction id="Th1IL10Eff_to_Th1IL10ZeroProd" reversible="false">
        <listOfReactants>
          <speciesReference species="Th1IL10Eff"/>
        </listOfReactants>
        <listOfProducts>
          <speciesReference species="Th1IL10EffZeroProd"/>
        </listOfProducts>
        <listOfModifiers>
          <modifierSpeciesReference species="IL12"/>
        </listOfModifiers>
        <kineticLaw>
          <math xmlns="http://www.w3.org/1998/Math/MathML">
            <apply>
              <divide/>
              <ci> ToZeroProd </ci>
              <apply>
                <plus/>
                <cn type="integer"> 1 </cn>
                <apply>
                  <times/>
                  <ci> IL12 </ci>
                  <ci> IL12Effectiveness </ci>
                </apply>
              </apply>
            </apply>
          </math>
        </kineticLaw>
      </reaction>
      <reaction id="Th1IEffKeepProd" reversible="false">
        <listOfReactants>
          <speciesReference species="INFg"/>
        </listOfReactants>
        <listOfModifiers>
          <modifierSpeciesReference species="Th1IEff"/>
        </listOfModifiers>
        <kineticLaw>
          <math xmlns="http://www.w3.org/1998/Math/MathML">
            <apply>
              <divide/>
              <apply>
                <times/>
                <ci> TCellKeepProd </ci>
                <ci> Th1IEff </ci>
              </apply>
              <ci> INFgEffectiveness </ci>
            </apply>
          </math>
        </kineticLaw>
      </reaction>
      <reaction id="Th1IIEffKeepProd" reversible="false">
        <listOfReactants>
          <speciesReference species="IL12"/>
        </listOfReactants>
        <listOfModifiers>
          <modifierSpeciesReference species="Th1IIEff"/>
        </listOfModifiers>
        <kineticLaw>
          <math xmlns="http://www.w3.org/1998/Math/MathML">
            <apply>
              <divide/>
              <apply>
                <times/>
                <ci> TCellKeepProd </ci>
                <ci> Th1IIEff </ci>
              </apply>
              <ci> IL12Effectiveness </ci>
            </apply>
          </math>
        </kineticLaw>
      </reaction>
      <reaction id="Th1IL10EffKeepProd" reversible="false">
        <listOfReactants>
          <speciesReference species="IL12"/>
        </listOfReactants>
        <listOfModifiers>
          <modifierSpeciesReference species="Th1IL10Eff"/>
        </listOfModifiers>
        <kineticLaw>
          <math xmlns="http://www.w3.org/1998/Math/MathML">
            <apply>
              <divide/>
              <apply>
                <times/>
                <ci> TCellKeepProd </ci>
                <ci> Th1IL10Eff </ci>
              </apply>
              <ci> INFgEffectiveness </ci>
            </apply>
          </math>
        </kineticLaw>
      </reaction>
      <reaction id="Th2EffKeepProd" reversible="false">
        <listOfReactants>
          <speciesReference species="IL4"/>
        </listOfReactants>
        <listOfModifiers>
          <modifierSpeciesReference species="Th2Eff"/>
        </listOfModifiers>
        <kineticLaw>
          <math xmlns="http://www.w3.org/1998/Math/MathML">
            <apply>
              <divide/>
              <apply>
                <times/>
                <ci> TCellKeepProd </ci>
                <ci> Th2Eff </ci>
              </apply>
              <ci> IL4Effectiveness </ci>
            </apply>
          </math>
        </kineticLaw>
      </reaction>
      <reaction id="Th1IL10EffZeroProd_to_Th1IIL10Eff" reversible="false">
        <listOfReactants>
          <speciesReference species="Th1IL10EffZeroProd"/>
        </listOfReactants>
        <listOfProducts>
          <speciesReference species="Th1IL10Eff"/>
        </listOfProducts>
        <listOfModifiers>
          <modifierSpeciesReference species="IL12"/>
        </listOfModifiers>
        <kineticLaw>
          <math xmlns="http://www.w3.org/1998/Math/MathML">
            <apply>
              <times/>
              <ci> FromZeroProd </ci>
              <ci> IL12Effectiveness </ci>
              <ci> IL12 </ci>
            </apply>
          </math>
        </kineticLaw>
      </reaction>
      <reaction id="Th1IIEffZeroProd_to_Th1IIEff" reversible="false">
        <listOfReactants>
          <speciesReference species="Th1IIEffZeroProd"/>
        </listOfReactants>
        <listOfProducts>
          <speciesReference species="Th1IIEff"/>
        </listOfProducts>
        <listOfModifiers>
          <modifierSpeciesReference species="IL12"/>
        </listOfModifiers>
        <kineticLaw>
          <math xmlns="http://www.w3.org/1998/Math/MathML">
            <apply>
              <times/>
              <ci> FromZeroProd </ci>
              <ci> IL12Effectiveness </ci>
              <ci> IL12 </ci>
            </apply>
          </math>
        </kineticLaw>
      </reaction>
      <reaction id="Th1IEffZeroProd_to_Th1IEff" reversible="false">
        <listOfReactants>
          <speciesReference species="Th1IEffZeroProd"/>
        </listOfReactants>
        <listOfProducts>
          <speciesReference species="Th1IEff"/>
        </listOfProducts>
        <listOfModifiers>
          <modifierSpeciesReference species="INFg"/>
        </listOfModifiers>
        <kineticLaw>
          <math xmlns="http://www.w3.org/1998/Math/MathML">
            <apply>
              <times/>
              <ci> FromZeroProd </ci>
              <ci> INFgEffectiveness </ci>
              <ci> INFg </ci>
            </apply>
          </math>
        </kineticLaw>
      </reaction>
      <reaction id="Th1IIEff_Rep" reversible="false">
        <listOfProducts>
          <speciesReference species="ThNumber"/>
          <speciesReference species="Th1II"/>
        </listOfProducts>
        <listOfModifiers>
          <modifierSpeciesReference species="Th1IIEff"/>
          <modifierSpeciesReference species="INFg"/>
          <modifierSpeciesReference species="IL2"/>
          <modifierSpeciesReference species="IL10"/>
          <modifierSpeciesReference species="IL4"/>
          <modifierSpeciesReference species="TcNumber"/>
          <modifierSpeciesReference species="ThNumber"/>
        </listOfModifiers>
        <kineticLaw>
          <math xmlns="http://www.w3.org/1998/Math/MathML">
            <apply>
              <times/>
              <ci> TRep </ci>
              <ci> INFgEffectiveness </ci>
              <ci> INFg </ci>
              <ci> Th1IIEff </ci>
              <apply>
                <plus/>
                <apply>
                  <divide/>
                  <apply>
                    <plus/>
                    <apply>
                      <minus/>
                      <apply>
                        <minus/>
                        <ci> MaxT </ci>
                        <ci> ThNumber </ci>
                      </apply>
                      <ci> TcNumber </ci>
                    </apply>
                    <cn> 0.5 </cn>
                  </apply>
                  <apply>
                    <times/>
                    <cn type="integer"> 2 </cn>
                    <apply>
                      <abs/>
                      <apply>
                        <plus/>
                        <apply>
                          <minus/>
                          <apply>
                            <minus/>
                            <ci> MaxT </ci>
                            <ci> ThNumber </ci>
                          </apply>
                          <ci> TcNumber </ci>
                        </apply>
                        <cn> 0.5 </cn>
                      </apply>
                    </apply>
                  </apply>
                </apply>
                <cn> 0.5 </cn>
              </apply>
            </apply>
          </math>
        </kineticLaw>
      </reaction>
      <reaction id="Th0EffKeppProd" reversible="false">
        <listOfReactants>
          <speciesReference species="IL2"/>
        </listOfReactants>
        <listOfModifiers>
          <modifierSpeciesReference species="Th0Eff"/>
        </listOfModifiers>
        <kineticLaw>
          <math xmlns="http://www.w3.org/1998/Math/MathML">
            <apply>
              <divide/>
              <apply>
                <times/>
                <ci> TCellKeepProd </ci>
                <ci> Th0Eff </ci>
              </apply>
              <ci> IL2Effectiveness </ci>
            </apply>
          </math>
        </kineticLaw>
      </reaction>
      <reaction id="Th0Eff_to_Th0EffZeroProd" reversible="false">
        <listOfReactants>
          <speciesReference species="Th0Eff"/>
        </listOfReactants>
        <listOfProducts>
          <speciesReference species="Th0EffZeroProd"/>
        </listOfProducts>
        <listOfModifiers>
          <modifierSpeciesReference species="IL2"/>
        </listOfModifiers>
        <kineticLaw>
          <math xmlns="http://www.w3.org/1998/Math/MathML">
            <apply>
              <divide/>
              <ci> ToZeroProd </ci>
              <apply>
                <plus/>
                <cn type="integer"> 1 </cn>
                <apply>
                  <times/>
                  <ci> IL2Effectiveness </ci>
                  <ci> IL2 </ci>
                </apply>
              </apply>
            </apply>
          </math>
        </kineticLaw>
      </reaction>
      <reaction id="Th0EffZeroProd_to_Th0Eff" reversible="false">
        <listOfReactants>
          <speciesReference species="Th0EffZeroProd"/>
        </listOfReactants>
        <listOfProducts>
          <speciesReference species="Th0Eff"/>
        </listOfProducts>
        <listOfModifiers>
          <modifierSpeciesReference species="IL2"/>
        </listOfModifiers>
        <kineticLaw>
          <math xmlns="http://www.w3.org/1998/Math/MathML">
            <apply>
              <times/>
              <ci> FromZeroProd </ci>
              <ci> IL2Effectiveness </ci>
              <ci> IL2 </ci>
            </apply>
          </math>
        </kineticLaw>
      </reaction>
      <reaction id="Th2Eff_to_Th2EffZeroProd" reversible="false">
        <listOfReactants>
          <speciesReference species="Th2Eff"/>
        </listOfReactants>
        <listOfProducts>
          <speciesReference species="Th2EffZeroProd"/>
        </listOfProducts>
        <listOfModifiers>
          <modifierSpeciesReference species="IL4"/>
        </listOfModifiers>
        <kineticLaw>
          <math xmlns="http://www.w3.org/1998/Math/MathML">
            <apply>
              <divide/>
              <ci> ToZeroProd </ci>
              <apply>
                <plus/>
                <cn type="integer"> 1 </cn>
                <apply>
                  <times/>
                  <ci> IL4Effectiveness </ci>
                  <ci> IL4 </ci>
                </apply>
              </apply>
            </apply>
          </math>
        </kineticLaw>
      </reaction>
      <reaction id="Th2EffZeroProd_to_Th2Eff" reversible="false">
        <listOfReactants>
          <speciesReference species="Th2EffZeroProd"/>
        </listOfReactants>
        <listOfProducts>
          <speciesReference species="Th2Eff"/>
        </listOfProducts>
        <listOfModifiers>
          <modifierSpeciesReference species="IL4"/>
        </listOfModifiers>
        <kineticLaw>
          <math xmlns="http://www.w3.org/1998/Math/MathML">
            <apply>
              <times/>
              <ci> FromZeroProd </ci>
              <ci> IL4Effectiveness </ci>
              <ci> IL4 </ci>
            </apply>
          </math>
        </kineticLaw>
      </reaction>
      <reaction id="Mono_CA_vs_AA" reversible="false">
        <listOfReactants>
          <speciesReference species="PhagocytesClassicalActivation"/>
          <speciesReference species="PhagocytesAlternativeActivation"/>
        </listOfReactants>
        <kineticLaw>
          <math xmlns="http://www.w3.org/1998/Math/MathML">
            <apply>
              <times/>
              <ci> ActivationFight </ci>
              <apply>
                <plus/>
                <ci> PhagocytesClassicalActivation </ci>
                <ci> PhagocytesAlternativeActivation </ci>
              </apply>
            </apply>
          </math>
        </kineticLaw>
      </reaction>
      <reaction id="KC_IL12" reversible="false">
        <listOfProducts>
          <speciesReference species="IL12"/>
        </listOfProducts>
        <listOfModifiers>
          <modifierSpeciesReference species="KC"/>
          <modifierSpeciesReference species="KCClassicalAcivation"/>
        </listOfModifiers>
        <kineticLaw>
          <math xmlns="http://www.w3.org/1998/Math/MathML">
            <apply>
              <times/>
              <ci> MacCyt </ci>
              <cn> 0.01 </cn>
              <ci> KCClassicalAcivation </ci>
              <ci> KC </ci>
            </apply>
          </math>
        </kineticLaw>
      </reaction>
      <reaction id="Mono_AA_IL10" reversible="false">
        <listOfProducts>
          <speciesReference species="IL10"/>
        </listOfProducts>
        <listOfModifiers>
          <modifierSpeciesReference species="PhagocytesAlternativeActivation"/>
          <modifierSpeciesReference species="Phagocytes"/>
          <modifierSpeciesReference species="Mono_NO_IL10"/>
        </listOfModifiers>
        <kineticLaw>
          <math xmlns="http://www.w3.org/1998/Math/MathML">
            <apply>
              <times/>
              <ci> MacCyt </ci>
              <cn> 0.01 </cn>
              <ci> PhagocytesAlternativeActivation </ci>
              <ci> Phagocytes </ci>
            </apply>
          </math>
        </kineticLaw>
      </reaction>
      <reaction id="Mono_IL12" reversible="false">
        <listOfProducts>
          <speciesReference species="IL12"/>
        </listOfProducts>
        <listOfModifiers>
          <modifierSpeciesReference species="PhagocytesClassicalActivation"/>
          <modifierSpeciesReference species="Phagocytes"/>
        </listOfModifiers>
        <kineticLaw>
          <math xmlns="http://www.w3.org/1998/Math/MathML">
            <apply>
              <times/>
              <ci> MacCyt </ci>
              <cn> 0.01 </cn>
              <ci> PhagocytesClassicalActivation </ci>
              <ci> Phagocytes </ci>
            </apply>
          </math>
        </kineticLaw>
      </reaction>
      <reaction id="PhagocyteDepart" reversible="false">
        <listOfReactants>
          <speciesReference species="Phagocytes"/>
        </listOfReactants>
        <listOfModifiers>
          <modifierSpeciesReference species="LD"/>
        </listOfModifiers>
        <kineticLaw>
          <math xmlns="http://www.w3.org/1998/Math/MathML">
            <apply>
              <divide/>
              <apply>
                <times/>
                <ci> Phagocytes </ci>
                <ci> MonoLeave </ci>
              </apply>
              <apply>
                <plus/>
                <ci> LD </ci>
                <cn type="integer"> 1 </cn>
              </apply>
            </apply>
          </math>
        </kineticLaw>
      </reaction>
      <reaction id="CD1d_Decay" reversible="false">
        <listOfReactants>
          <speciesReference species="CD1d"/>
        </listOfReactants>
        <kineticLaw>
          <math xmlns="http://www.w3.org/1998/Math/MathML">
            <apply>
              <times/>
              <apply>
                <divide/>
                <ci> CD1d </ci>
                <ci> CD1dLife </ci>
              </apply>
              <apply>
                <ln/>
                <cn type="integer"> 2 </cn>
              </apply>
            </apply>
          </math>
        </kineticLaw>
      </reaction>
      <reaction id="MHCII_Decay" reversible="false">
        <listOfReactants>
          <speciesReference species="MHCII"/>
        </listOfReactants>
        <kineticLaw>
          <math xmlns="http://www.w3.org/1998/Math/MathML">
            <apply>
              <times/>
              <apply>
                <divide/>
                <ci> MHCII </ci>
                <ci> MHCIILife </ci>
              </apply>
              <apply>
                <ln/>
                <cn type="integer"> 2 </cn>
              </apply>
            </apply>
          </math>
        </kineticLaw>
      </reaction>
      <reaction id="KC_Produce_MHCII" reversible="false">
        <listOfProducts>
          <speciesReference species="MHCII"/>
        </listOfProducts>
        <listOfModifiers>
          <modifierSpeciesReference species="LD"/>
          <modifierSpeciesReference species="KC"/>
          <modifierSpeciesReference species="KCClassicalAcivation"/>
          <modifierSpeciesReference species="KCDeactivation"/>
          <modifierSpeciesReference species="KCAlternativeActivation"/>
        </listOfModifiers>
        <kineticLaw>
          <math xmlns="http://www.w3.org/1998/Math/MathML">
            <apply>
              <divide/>
              <apply>
                <times/>
                <ci> MHCIIProd </ci>
                <ci> KC </ci>
                <apply>
                  <divide/>
                  <ci> LD </ci>
                  <ci> KC </ci>
                </apply>
                <apply>
                  <plus/>
                  <cn type="integer"> 1 </cn>
                  <apply>
                    <divide/>
                    <ci> KCClassicalAcivation </ci>
                    <cn type="integer"> 50 </cn>
                  </apply>
                  <apply>
                    <divide/>
                    <ci> KCAlternativeActivation </ci>
                    <cn type="integer"> 50 </cn>
                  </apply>
                </apply>
              </apply>
              <apply>
                <plus/>
                <cn type="integer"> 1 </cn>
                <apply>
                  <divide/>
                  <ci> KCDeactivation </ci>
                  <cn type="integer"> 50 </cn>
                </apply>
              </apply>
            </apply>
          </math>
        </kineticLaw>
      </reaction>
      <reaction id="KC_Produce_CD1d" reversible="false">
        <listOfProducts>
          <speciesReference species="CD1d"/>
        </listOfProducts>
        <listOfModifiers>
          <modifierSpeciesReference species="LD"/>
          <modifierSpeciesReference species="KC"/>
        </listOfModifiers>
        <kineticLaw>
          <math xmlns="http://www.w3.org/1998/Math/MathML">
            <apply>
              <times/>
              <ci> CD1dProd </ci>
              <ci> KC </ci>
              <apply>
                <divide/>
                <ci> LD </ci>
                <ci> KC </ci>
              </apply>
            </apply>
          </math>
        </kineticLaw>
      </reaction>
      <reaction id="MigrateToOtherGranulomas" reversible="false">
        <listOfReactants>
          <speciesReference species="AvailableKC"/>
        </listOfReactants>
        <kineticLaw>
          <math xmlns="http://www.w3.org/1998/Math/MathML">
            <ci> KCEscapeRate </ci>
          </math>
        </kineticLaw>
      </reaction>
      <reaction id="Mono_DA_vs_CA" reversible="false">
        <listOfReactants>
          <speciesReference species="PhagocytesClassicalActivation"/>
          <speciesReference species="PhagocytesDeactivation"/>
        </listOfReactants>
        <kineticLaw>
          <math xmlns="http://www.w3.org/1998/Math/MathML">
            <apply>
              <times/>
              <ci> ActivationFight </ci>
              <apply>
                <plus/>
                <ci> PhagocytesClassicalActivation </ci>
                <ci> PhagocytesDeactivation </ci>
              </apply>
            </apply>
          </math>
        </kineticLaw>
      </reaction>
      <reaction id="Mono_DA_vs_AA" reversible="false">
        <listOfReactants>
          <speciesReference species="PhagocytesDeactivation"/>
          <speciesReference species="PhagocytesAlternativeActivation"/>
        </listOfReactants>
        <kineticLaw>
          <math xmlns="http://www.w3.org/1998/Math/MathML">
            <apply>
              <times/>
              <ci> ActivationFight </ci>
              <apply>
                <plus/>
                <ci> PhagocytesDeactivation </ci>
                <ci> PhagocytesAlternativeActivation </ci>
              </apply>
            </apply>
          </math>
        </kineticLaw>
      </reaction>
      <reaction id="KC_DA_vs_CA" reversible="false">
        <listOfReactants>
          <speciesReference species="KCClassicalAcivation"/>
          <speciesReference species="KCDeactivation"/>
        </listOfReactants>
        <kineticLaw>
          <math xmlns="http://www.w3.org/1998/Math/MathML">
            <apply>
              <times/>
              <ci> ActivationFight </ci>
              <apply>
                <plus/>
                <ci> KCClassicalAcivation </ci>
                <ci> KCDeactivation </ci>
              </apply>
            </apply>
          </math>
        </kineticLaw>
      </reaction>
      <reaction id="KC_DA_vs_AA" reversible="false">
        <listOfReactants>
          <speciesReference species="KCDeactivation"/>
          <speciesReference species="KCAlternativeActivation"/>
        </listOfReactants>
        <kineticLaw>
          <math xmlns="http://www.w3.org/1998/Math/MathML">
            <apply>
              <times/>
              <ci> ActivationFight </ci>
              <apply>
                <plus/>
                <ci> KCDeactivation </ci>
                <ci> KCAlternativeActivation </ci>
              </apply>
            </apply>
          </math>
        </kineticLaw>
      </reaction>
      <reaction id="IL_10_Mono_DA" reversible="false">
        <listOfReactants>
          <speciesReference species="IL10"/>
        </listOfReactants>
        <listOfProducts>
          <speciesReference species="PhagocytesDeactivation"/>
        </listOfProducts>
        <listOfModifiers>
          <modifierSpeciesReference species="Phagocytes"/>
          <modifierSpeciesReference species="PhagocytesDeactivation"/>
        </listOfModifiers>
        <kineticLaw>
          <math xmlns="http://www.w3.org/1998/Math/MathML">
            <apply>
              <times/>
              <ci> CytAct </ci>
              <ci> IL10Effectiveness </ci>
              <ci> IL10 </ci>
            </apply>
          </math>
        </kineticLaw>
      </reaction>
      <reaction id="IL10_KC_DA" reversible="false">
        <listOfReactants>
          <speciesReference species="IL10"/>
        </listOfReactants>
        <listOfProducts>
          <speciesReference species="KCDeactivation"/>
        </listOfProducts>
        <listOfModifiers>
          <modifierSpeciesReference species="KC"/>
          <modifierSpeciesReference species="KCDeactivation"/>
        </listOfModifiers>
        <kineticLaw>
          <math xmlns="http://www.w3.org/1998/Math/MathML">
            <apply>
              <times/>
              <ci> KCIL10Sens </ci>
              <ci> CytAct </ci>
              <ci> IL10Effectiveness </ci>
              <ci> IL10 </ci>
            </apply>
          </math>
        </kineticLaw>
      </reaction>
      <reaction id="Mono_DA_IL10" reversible="false">
        <listOfProducts>
          <speciesReference species="IL10"/>
        </listOfProducts>
        <listOfModifiers>
          <modifierSpeciesReference species="Phagocytes"/>
          <modifierSpeciesReference species="PhagocytesDeactivation"/>
          <modifierSpeciesReference species="Mono_NO_IL10"/>
        </listOfModifiers>
        <kineticLaw>
          <math xmlns="http://www.w3.org/1998/Math/MathML">
            <apply>
              <times/>
              <ci> MacCyt </ci>
              <cn> 0.01 </cn>
              <ci> PhagocytesDeactivation </ci>
              <ci> Phagocytes </ci>
            </apply>
          </math>
        </kineticLaw>
      </reaction>
      <reaction id="KC_DA_IL10" reversible="false">
        <listOfProducts>
          <speciesReference species="IL10"/>
        </listOfProducts>
        <listOfModifiers>
          <modifierSpeciesReference species="KC"/>
          <modifierSpeciesReference species="KCDeactivation"/>
          <modifierSpeciesReference species="KC_NO_IL10"/>
        </listOfModifiers>
        <kineticLaw>
          <math xmlns="http://www.w3.org/1998/Math/MathML">
            <apply>
              <times/>
              <ci> MacCyt </ci>
              <cn> 0.01 </cn>
              <ci> KCDeactivation </ci>
              <ci> KC </ci>
            </apply>
          </math>
        </kineticLaw>
      </reaction>
      <reaction id="CD4_TCell_Arrival_Liver" reversible="false">
        <listOfProducts>
          <speciesReference species="Th0"/>
          <speciesReference species="ThNumber"/>
        </listOfProducts>
        <listOfModifiers>
          <modifierSpeciesReference species="RemoveT"/>
          <modifierSpeciesReference species="TCellTime"/>
        </listOfModifiers>
        <kineticLaw>
          <math xmlns="http://www.w3.org/1998/Math/MathML">
            <apply>
              <times/>
              <ci> LiverTCellArr </ci>
              <apply>
                <plus/>
                <apply>
                  <divide/>
                  <apply>
                    <plus/>
                    <apply>
                      <minus/>
                      <ci> TCellTime </ci>
                      <ci> TimeTStart </ci>
                    </apply>
                    <cn> 0.5 </cn>
                  </apply>
                  <apply>
                    <times/>
                    <cn type="integer"> 2 </cn>
                    <apply>
                      <abs/>
                      <apply>
                        <plus/>
                        <apply>
                          <minus/>
                          <ci> TCellTime </ci>
                          <ci> TimeTStart </ci>
                        </apply>
                        <cn> 0.5 </cn>
                      </apply>
                    </apply>
                  </apply>
                </apply>
                <cn> 0.5 </cn>
              </apply>
            </apply>
          </math>
        </kineticLaw>
      </reaction>
      <reaction id="Mono_Arr" reversible="false">
        <listOfProducts>
          <speciesReference species="Phagocytes"/>
        </listOfProducts>
        <listOfModifiers>
          <modifierSpeciesReference species="iNKTEffCD1d"/>
          <modifierSpeciesReference species="Th1IEff"/>
          <modifierSpeciesReference species="Th1IIEff"/>
          <modifierSpeciesReference species="Th1IL10Eff"/>
          <modifierSpeciesReference species="Tc1Eff"/>
          <modifierSpeciesReference species="iNKTEffStress"/>
          <modifierSpeciesReference species="Phagocytes"/>
        </listOfModifiers>
        <kineticLaw>
          <math xmlns="http://www.w3.org/1998/Math/MathML">
            <apply>
              <divide/>
              <apply>
                <plus/>
                <apply>
                  <times/>
                  <ci> iNKTChem </ci>
                  <apply>
                    <plus/>
                    <ci> iNKTEffCD1d </ci>
                    <ci> iNKTEffStress </ci>
                  </apply>
                </apply>
                <apply>
                  <times/>
                  <ci> TChem </ci>
                  <apply>
                    <plus/>
                    <ci> Th1IEff </ci>
                    <ci> Th1IIEff </ci>
                    <ci> Th1IL10Eff </ci>
                  </apply>
                </apply>
                <apply>
                  <times/>
                  <ci> TChem </ci>
                  <ci> Tc1Eff </ci>
                </apply>
              </apply>
              <apply>
                <plus/>
                <cn type="integer"> 1 </cn>
                <ci> Phagocytes </ci>
              </apply>
            </apply>
          </math>
        </kineticLaw>
      </reaction>
      <reaction id="CD8_TCell_Arrival_Liver" reversible="false">
        <listOfProducts>
          <speciesReference species="Tc0"/>
          <speciesReference species="TcNumber"/>
        </listOfProducts>
        <listOfModifiers>
          <modifierSpeciesReference species="RemoveT"/>
          <modifierSpeciesReference species="TCellTime"/>
        </listOfModifiers>
        <kineticLaw>
          <math xmlns="http://www.w3.org/1998/Math/MathML">
            <apply>
              <times/>
              <ci> LiverTCellArr </ci>
              <apply>
                <plus/>
                <apply>
                  <divide/>
                  <apply>
                    <plus/>
                    <apply>
                      <minus/>
                      <ci> TCellTime </ci>
                      <ci> TimeTStart </ci>
                    </apply>
                    <cn> 0.5 </cn>
                  </apply>
                  <apply>
                    <times/>
                    <cn type="integer"> 2 </cn>
                    <apply>
                      <abs/>
                      <apply>
                        <plus/>
                        <apply>
                          <minus/>
                          <ci> TCellTime </ci>
                          <ci> TimeTStart </ci>
                        </apply>
                        <cn> 0.5 </cn>
                      </apply>
                    </apply>
                  </apply>
                </apply>
                <cn> 0.5 </cn>
              </apply>
            </apply>
          </math>
        </kineticLaw>
      </reaction>
      <reaction id="CD8_TCell_Arrival_Spleen" reversible="false">
        <listOfProducts>
          <speciesReference species="Tc0"/>
          <speciesReference species="TcNumber"/>
        </listOfProducts>
        <listOfModifiers>
          <modifierSpeciesReference species="RemoveT"/>
          <modifierSpeciesReference species="TCellTime"/>
        </listOfModifiers>
        <kineticLaw>
          <math xmlns="http://www.w3.org/1998/Math/MathML">
            <apply>
              <times/>
              <ci> SpleenTCellArr </ci>
              <apply>
                <plus/>
                <apply>
                  <divide/>
                  <apply>
                    <plus/>
                    <apply>
                      <minus/>
                      <ci> TCellTime </ci>
                      <ci> TimeTStart </ci>
                    </apply>
                    <cn> 0.5 </cn>
                  </apply>
                  <apply>
                    <times/>
                    <cn type="integer"> 2 </cn>
                    <apply>
                      <abs/>
                      <apply>
                        <plus/>
                        <apply>
                          <minus/>
                          <ci> TCellTime </ci>
                          <ci> TimeTStart </ci>
                        </apply>
                        <cn> 0.5 </cn>
                      </apply>
                    </apply>
                  </apply>
                </apply>
                <cn> 0.5 </cn>
              </apply>
              <apply>
                <plus/>
                <apply>
                  <divide/>
                  <apply>
                    <plus/>
                    <apply>
                      <minus/>
                      <ci> TimeTStop </ci>
                      <ci> TCellTime </ci>
                    </apply>
                    <cn> 0.5 </cn>
                  </apply>
                  <apply>
                    <times/>
                    <cn type="integer"> 2 </cn>
                    <apply>
                      <abs/>
                      <apply>
                        <plus/>
                        <apply>
                          <minus/>
                          <ci> TimeTStop </ci>
                          <ci> TCellTime </ci>
                        </apply>
                        <cn> 0.5 </cn>
                      </apply>
                    </apply>
                  </apply>
                </apply>
                <cn> 0.5 </cn>
              </apply>
            </apply>
          </math>
        </kineticLaw>
      </reaction>
      <reaction id="Th0Eff_Deact" reversible="false">
        <listOfReactants>
          <speciesReference species="Th0Eff"/>
        </listOfReactants>
        <listOfProducts>
          <speciesReference species="Th0"/>
        </listOfProducts>
        <kineticLaw>
          <math xmlns="http://www.w3.org/1998/Math/MathML">
            <apply>
              <times/>
              <ci> TDeact </ci>
              <ci> Th0Eff </ci>
            </apply>
          </math>
        </kineticLaw>
      </reaction>
      <reaction id="Th2Eff_Deact" reversible="false">
        <listOfReactants>
          <speciesReference species="Th2Eff"/>
        </listOfReactants>
        <listOfProducts>
          <speciesReference species="Th2"/>
        </listOfProducts>
        <kineticLaw>
          <math xmlns="http://www.w3.org/1998/Math/MathML">
            <apply>
              <times/>
              <ci> TDeact </ci>
              <ci> Th2Eff </ci>
            </apply>
          </math>
        </kineticLaw>
      </reaction>
      <reaction id="Th1IEff_Deact" reversible="false">
        <listOfReactants>
          <speciesReference species="Th1IEff"/>
        </listOfReactants>
        <listOfProducts>
          <speciesReference species="Th1I"/>
        </listOfProducts>
        <kineticLaw>
          <math xmlns="http://www.w3.org/1998/Math/MathML">
            <apply>
              <times/>
              <ci> TDeact </ci>
              <ci> Th1IEff </ci>
            </apply>
          </math>
        </kineticLaw>
      </reaction>
      <reaction id="Th1IIEff_Deact" reversible="false">
        <listOfReactants>
          <speciesReference species="Th1IIEff"/>
        </listOfReactants>
        <listOfProducts>
          <speciesReference species="Th1II"/>
        </listOfProducts>
        <kineticLaw>
          <math xmlns="http://www.w3.org/1998/Math/MathML">
            <apply>
              <times/>
              <ci> TDeact </ci>
              <ci> Th1IIEff </ci>
            </apply>
          </math>
        </kineticLaw>
      </reaction>
      <reaction id="Th1IL10Eff_Deact" reversible="false">
        <listOfReactants>
          <speciesReference species="Th1IL10Eff"/>
        </listOfReactants>
        <listOfProducts>
          <speciesReference species="Th1IL10"/>
        </listOfProducts>
        <kineticLaw>
          <math xmlns="http://www.w3.org/1998/Math/MathML">
            <apply>
              <times/>
              <ci> TDeact </ci>
              <ci> Th1IL10Eff </ci>
            </apply>
          </math>
        </kineticLaw>
      </reaction>
      <reaction id="Th1Il10EffZeroProd_Deact" reversible="false">
        <listOfReactants>
          <speciesReference species="Th1IL10EffZeroProd"/>
        </listOfReactants>
        <listOfProducts>
          <speciesReference species="Th1IL10"/>
        </listOfProducts>
        <kineticLaw>
          <math xmlns="http://www.w3.org/1998/Math/MathML">
            <apply>
              <times/>
              <ci> TDeact </ci>
              <ci> Th1IL10EffZeroProd </ci>
            </apply>
          </math>
        </kineticLaw>
      </reaction>
      <reaction id="Th1IIEffZeroProd_Deact" reversible="false">
        <listOfReactants>
          <speciesReference species="Th1IIEffZeroProd"/>
        </listOfReactants>
        <listOfProducts>
          <speciesReference species="Th1II"/>
        </listOfProducts>
        <kineticLaw>
          <math xmlns="http://www.w3.org/1998/Math/MathML">
            <apply>
              <times/>
              <ci> TDeact </ci>
              <ci> Th1IIEffZeroProd </ci>
            </apply>
          </math>
        </kineticLaw>
      </reaction>
      <reaction id="Th1IEffZeroProd_Deact" reversible="false">
        <listOfReactants>
          <speciesReference species="Th1IEffZeroProd"/>
        </listOfReactants>
        <listOfProducts>
          <speciesReference species="Th1I"/>
        </listOfProducts>
        <kineticLaw>
          <math xmlns="http://www.w3.org/1998/Math/MathML">
            <apply>
              <times/>
              <ci> TDeact </ci>
              <ci> Th1IEffZeroProd </ci>
            </apply>
          </math>
        </kineticLaw>
      </reaction>
      <reaction id="Th0EffZeroProd_Deact" reversible="false">
        <listOfReactants>
          <speciesReference species="Th0EffZeroProd"/>
        </listOfReactants>
        <listOfProducts>
          <speciesReference species="Th0"/>
        </listOfProducts>
        <kineticLaw>
          <math xmlns="http://www.w3.org/1998/Math/MathML">
            <apply>
              <times/>
              <ci> TDeact </ci>
              <ci> Th0EffZeroProd </ci>
            </apply>
          </math>
        </kineticLaw>
      </reaction>
      <reaction id="Th2EffZeroProd_Deact" reversible="false">
        <listOfReactants>
          <speciesReference species="Th2EffZeroProd"/>
        </listOfReactants>
        <listOfProducts>
          <speciesReference species="Th2"/>
        </listOfProducts>
        <kineticLaw>
          <math xmlns="http://www.w3.org/1998/Math/MathML">
            <apply>
              <times/>
              <ci> TDeact </ci>
              <ci> Th2EffZeroProd </ci>
            </apply>
          </math>
        </kineticLaw>
      </reaction>
      <reaction id="Tc0ZeroProd_Deact" reversible="false">
        <listOfReactants>
          <speciesReference species="Tc0ZeroProd"/>
        </listOfReactants>
        <listOfProducts>
          <speciesReference species="Tc0"/>
        </listOfProducts>
        <kineticLaw>
          <math xmlns="http://www.w3.org/1998/Math/MathML">
            <apply>
              <times/>
              <ci> TDeact </ci>
              <ci> Tc0ZeroProd </ci>
            </apply>
          </math>
        </kineticLaw>
      </reaction>
      <reaction id="Tc0Eff_Deact" reversible="false">
        <listOfReactants>
          <speciesReference species="Tc0Eff"/>
        </listOfReactants>
        <listOfProducts>
          <speciesReference species="Tc0"/>
        </listOfProducts>
        <kineticLaw>
          <math xmlns="http://www.w3.org/1998/Math/MathML">
            <apply>
              <times/>
              <ci> TDeact </ci>
              <ci> Tc0Eff </ci>
            </apply>
          </math>
        </kineticLaw>
      </reaction>
      <reaction id="Th1II_Act" reversible="false">
        <listOfReactants>
          <speciesReference species="MHCII"/>
          <speciesReference species="Th1II"/>
        </listOfReactants>
        <listOfProducts>
          <speciesReference species="Th1IIEff"/>
        </listOfProducts>
        <kineticLaw>
          <math xmlns="http://www.w3.org/1998/Math/MathML">
            <apply>
              <times/>
              <ci> TCellAct </ci>
              <ci> Th1II </ci>
              <ci> MHCII </ci>
            </apply>
          </math>
        </kineticLaw>
      </reaction>
      <reaction id="Tc0_Act" reversible="false">
        <listOfReactants>
          <speciesReference species="MHCI"/>
          <speciesReference species="Tc0"/>
        </listOfReactants>
        <listOfProducts>
          <speciesReference species="Tc0Eff"/>
        </listOfProducts>
        <kineticLaw>
          <math xmlns="http://www.w3.org/1998/Math/MathML">
            <apply>
              <times/>
              <ci> TCellAct </ci>
              <ci> Tc0 </ci>
              <ci> MHCI </ci>
            </apply>
          </math>
        </kineticLaw>
      </reaction>
      <reaction id="KC_Produce_MHCI" reversible="false">
        <listOfProducts>
          <speciesReference species="MHCI"/>
        </listOfProducts>
        <listOfModifiers>
          <modifierSpeciesReference species="KC"/>
          <modifierSpeciesReference species="LD"/>
        </listOfModifiers>
        <kineticLaw>
          <math xmlns="http://www.w3.org/1998/Math/MathML">
            <apply>
              <times/>
              <ci> MHCIProd </ci>
              <ci> KC </ci>
              <apply>
                <divide/>
                <ci> LD </ci>
                <ci> KC </ci>
              </apply>
            </apply>
          </math>
        </kineticLaw>
      </reaction>
      <reaction id="Tc0ZeroProd_to_Tc0Eff" reversible="false">
        <listOfReactants>
          <speciesReference species="Tc0ZeroProd"/>
        </listOfReactants>
        <listOfProducts>
          <speciesReference species="Tc0Eff"/>
        </listOfProducts>
        <listOfModifiers>
          <modifierSpeciesReference species="IL2"/>
        </listOfModifiers>
        <kineticLaw>
          <math xmlns="http://www.w3.org/1998/Math/MathML">
            <apply>
              <times/>
              <ci> FromZeroProd </ci>
              <ci> IL2Effectiveness </ci>
              <ci> IL2 </ci>
            </apply>
          </math>
        </kineticLaw>
      </reaction>
      <reaction id="Tc0Eff_to_Tc0ZeroProd" reversible="false">
        <listOfReactants>
          <speciesReference species="Tc0Eff"/>
        </listOfReactants>
        <listOfProducts>
          <speciesReference species="Tc0ZeroProd"/>
        </listOfProducts>
        <listOfModifiers>
          <modifierSpeciesReference species="IL2"/>
        </listOfModifiers>
        <kineticLaw>
          <math xmlns="http://www.w3.org/1998/Math/MathML">
            <apply>
              <divide/>
              <ci> ToZeroProd </ci>
              <apply>
                <plus/>
                <cn type="integer"> 1 </cn>
                <apply>
                  <times/>
                  <ci> IL2 </ci>
                  <ci> IL2Effectiveness </ci>
                </apply>
              </apply>
            </apply>
          </math>
        </kineticLaw>
      </reaction>
      <reaction id="Tc1_INFg" reversible="false">
        <listOfProducts>
          <speciesReference species="INFg"/>
        </listOfProducts>
        <listOfModifiers>
          <modifierSpeciesReference species="Tc1Eff"/>
        </listOfModifiers>
        <kineticLaw>
          <math xmlns="http://www.w3.org/1998/Math/MathML">
            <apply>
              <times/>
              <ci> TCellCytProd </ci>
              <ci> Tc1Eff </ci>
            </apply>
          </math>
        </kineticLaw>
      </reaction>
      <reaction id="Tc0_IL2" reversible="false">
        <listOfProducts>
          <speciesReference species="IL2"/>
        </listOfProducts>
        <listOfModifiers>
          <modifierSpeciesReference species="Tc0Eff"/>
        </listOfModifiers>
        <kineticLaw>
          <math xmlns="http://www.w3.org/1998/Math/MathML">
            <apply>
              <times/>
              <ci> TCellCytProd </ci>
              <ci> Tc0Eff </ci>
            </apply>
          </math>
        </kineticLaw>
      </reaction>
      <reaction id="IL4_Mono_AActivate" reversible="false">
        <listOfReactants>
          <speciesReference species="IL4"/>
        </listOfReactants>
        <listOfProducts>
          <speciesReference species="PhagocytesAlternativeActivation"/>
        </listOfProducts>
        <listOfModifiers>
          <modifierSpeciesReference species="Phagocytes"/>
          <modifierSpeciesReference species="PhagocytesAlternativeActivation"/>
        </listOfModifiers>
        <kineticLaw>
          <math xmlns="http://www.w3.org/1998/Math/MathML">
            <apply>
              <times/>
              <ci> CytAct </ci>
              <ci> IL4Effectiveness </ci>
              <ci> IL4 </ci>
            </apply>
          </math>
        </kineticLaw>
      </reaction>
      <reaction id="INFg_Mono_CActivate" reversible="false">
        <listOfReactants>
          <speciesReference species="INFg"/>
        </listOfReactants>
        <listOfProducts>
          <speciesReference species="PhagocytesClassicalActivation"/>
        </listOfProducts>
        <listOfModifiers>
          <modifierSpeciesReference species="Phagocytes"/>
          <modifierSpeciesReference species="PhagocytesClassicalActivation"/>
        </listOfModifiers>
        <kineticLaw>
          <math xmlns="http://www.w3.org/1998/Math/MathML">
            <apply>
              <times/>
              <ci> CytAct </ci>
              <ci> INFgEffectiveness </ci>
              <ci> INFg </ci>
            </apply>
          </math>
        </kineticLaw>
      </reaction>
      <reaction id="iNKT_Death" reversible="false">
        <listOfReactants>
          <speciesReference species="iNKTNumber"/>
          <speciesReference species="iNKT"/>
        </listOfReactants>
        <kineticLaw>
          <math xmlns="http://www.w3.org/1998/Math/MathML">
            <apply>
              <times/>
              <apply>
                <divide/>
                <ci> iNKT </ci>
                <ci> iNKTLife </ci>
              </apply>
              <apply>
                <ln/>
                <cn type="integer"> 2 </cn>
              </apply>
            </apply>
          </math>
        </kineticLaw>
      </reaction>
      <reaction id="iNKT_CD1d_Deact" reversible="false">
        <listOfReactants>
          <speciesReference species="iNKTCD47Binded"/>
          <speciesReference species="iNKTEffCD1d"/>
        </listOfReactants>
        <listOfProducts>
          <speciesReference species="iNKT"/>
        </listOfProducts>
        <listOfModifiers>
          <modifierSpeciesReference species="iNKT_CD1d"/>
        </listOfModifiers>
        <kineticLaw>
          <math xmlns="http://www.w3.org/1998/Math/MathML">
            <apply>
              <times/>
              <ci> iNKTDeact </ci>
              <ci> iNKTEffCD1d </ci>
            </apply>
          </math>
        </kineticLaw>
      </reaction>
      <reaction id="iNKT_stress_Deact" reversible="false">
        <listOfReactants>
          <speciesReference species="iNKTEffStress"/>
          <speciesReference species="iNKTCD47Binded"/>
        </listOfReactants>
        <listOfProducts>
          <speciesReference species="iNKT"/>
        </listOfProducts>
        <listOfModifiers>
          <modifierSpeciesReference species="iNKT_stress"/>
        </listOfModifiers>
        <kineticLaw>
          <math xmlns="http://www.w3.org/1998/Math/MathML">
            <apply>
              <times/>
              <ci> iNKTDeact </ci>
              <ci> iNKTEffStress </ci>
            </apply>
          </math>
        </kineticLaw>
      </reaction>
      <reaction id="MHCI_Decay" reversible="false">
        <listOfReactants>
          <speciesReference species="MHCI"/>
        </listOfReactants>
        <kineticLaw>
          <math xmlns="http://www.w3.org/1998/Math/MathML">
            <apply>
              <times/>
              <apply>
                <divide/>
                <ci> MHCI </ci>
                <ci> MHCILife </ci>
              </apply>
              <apply>
                <ln/>
                <cn type="integer"> 2 </cn>
              </apply>
            </apply>
          </math>
        </kineticLaw>
      </reaction>
      <reaction id="PhagocytesClassicalActivation_Decay" reversible="false">
        <listOfReactants>
          <speciesReference species="PhagocytesClassicalActivation"/>
        </listOfReactants>
        <kineticLaw>
          <math xmlns="http://www.w3.org/1998/Math/MathML">
            <apply>
              <times/>
              <ci> MacActivationDecay </ci>
              <ci> PhagocytesClassicalActivation </ci>
            </apply>
          </math>
        </kineticLaw>
      </reaction>
      <reaction id="PhagocytesAlternativeActivation_Decay" reversible="false">
        <listOfReactants>
          <speciesReference species="PhagocytesAlternativeActivation"/>
        </listOfReactants>
        <kineticLaw>
          <math xmlns="http://www.w3.org/1998/Math/MathML">
            <apply>
              <times/>
              <ci> MacActivationDecay </ci>
              <ci> PhagocytesAlternativeActivation </ci>
            </apply>
          </math>
        </kineticLaw>
      </reaction>
      <reaction id="PhagocytesDeactivation_Decay" reversible="false">
        <listOfReactants>
          <speciesReference species="PhagocytesDeactivation"/>
        </listOfReactants>
        <kineticLaw>
          <math xmlns="http://www.w3.org/1998/Math/MathML">
            <apply>
              <times/>
              <ci> MacActivationDecay </ci>
              <ci> PhagocytesDeactivation </ci>
            </apply>
          </math>
        </kineticLaw>
      </reaction>
      <reaction id="KCClassicalAcivation_Decay" reversible="false">
        <listOfReactants>
          <speciesReference species="KCClassicalAcivation"/>
        </listOfReactants>
        <kineticLaw>
          <math xmlns="http://www.w3.org/1998/Math/MathML">
            <apply>
              <times/>
              <ci> MacActivationDecay </ci>
              <ci> KCClassicalAcivation </ci>
            </apply>
          </math>
        </kineticLaw>
      </reaction>
      <reaction id="KCAlternativeAcivation_Decay" reversible="false">
        <listOfReactants>
          <speciesReference species="KCAlternativeActivation"/>
        </listOfReactants>
        <kineticLaw>
          <math xmlns="http://www.w3.org/1998/Math/MathML">
            <apply>
              <times/>
              <ci> MacActivationDecay </ci>
              <ci> KCAlternativeActivation </ci>
            </apply>
          </math>
        </kineticLaw>
      </reaction>
      <reaction id="KCDeactivation_Decay" reversible="false">
        <listOfReactants>
          <speciesReference species="KCDeactivation"/>
        </listOfReactants>
        <kineticLaw>
          <math xmlns="http://www.w3.org/1998/Math/MathML">
            <apply>
              <times/>
              <ci> MacActivationDecay </ci>
              <ci> KCDeactivation </ci>
            </apply>
          </math>
        </kineticLaw>
      </reaction>
      <reaction id="Th1II_Diff" reversible="false">
        <listOfReactants>
          <speciesReference species="Th1II"/>
          <speciesReference species="ThNumber"/>
        </listOfReactants>
        <kineticLaw>
          <math xmlns="http://www.w3.org/1998/Math/MathML">
            <apply>
              <times/>
              <ci> CellDiff </ci>
              <ci> Th1II </ci>
            </apply>
          </math>
        </kineticLaw>
      </reaction>
      <reaction id="Tc0EffKeepProd" reversible="false">
        <listOfReactants>
          <speciesReference species="INFg"/>
        </listOfReactants>
        <listOfModifiers>
          <modifierSpeciesReference species="Tc0Eff"/>
        </listOfModifiers>
        <kineticLaw>
          <math xmlns="http://www.w3.org/1998/Math/MathML">
            <apply>
              <divide/>
              <apply>
                <times/>
                <ci> TCellKeepProd </ci>
                <ci> Tc0Eff </ci>
              </apply>
              <ci> INFgEffectiveness </ci>
            </apply>
          </math>
        </kineticLaw>
      </reaction>
      <reaction id="IL12_NK_Deact" reversible="false">
        <listOfReactants>
          <speciesReference species="NKEff"/>
        </listOfReactants>
        <listOfProducts>
          <speciesReference species="NK"/>
        </listOfProducts>
        <listOfModifiers>
          <modifierSpeciesReference species="IL12"/>
        </listOfModifiers>
        <kineticLaw>
          <math xmlns="http://www.w3.org/1998/Math/MathML">
            <apply>
              <divide/>
              <apply>
                <times/>
                <ci> IL12NKDeact </ci>
                <ci> NKEff </ci>
              </apply>
              <apply>
                <plus/>
                <cn type="integer"> 1 </cn>
                <apply>
                  <times/>
                  <ci> IL12 </ci>
                  <ci> NKEff </ci>
                </apply>
              </apply>
            </apply>
          </math>
        </kineticLaw>
      </reaction>
      <reaction id="Tc0Eff_Rep" reversible="false">
        <listOfProducts>
          <speciesReference species="Tc0"/>
          <speciesReference species="TcNumber"/>
        </listOfProducts>
        <listOfModifiers>
          <modifierSpeciesReference species="Tc0Eff"/>
          <modifierSpeciesReference species="IL2"/>
          <modifierSpeciesReference species="ThNumber"/>
          <modifierSpeciesReference species="TcNumber"/>
        </listOfModifiers>
        <kineticLaw>
          <math xmlns="http://www.w3.org/1998/Math/MathML">
            <apply>
              <times/>
              <ci> TRep </ci>
              <ci> IL2Effectiveness </ci>
              <ci> IL2 </ci>
              <ci> Tc0Eff </ci>
              <apply>
                <plus/>
                <apply>
                  <divide/>
                  <apply>
                    <plus/>
                    <apply>
                      <minus/>
                      <apply>
                        <minus/>
                        <ci> MaxT </ci>
                        <ci> ThNumber </ci>
                      </apply>
                      <ci> TcNumber </ci>
                    </apply>
                    <cn> 0.5 </cn>
                  </apply>
                  <apply>
                    <times/>
                    <cn type="integer"> 2 </cn>
                    <apply>
                      <abs/>
                      <apply>
                        <plus/>
                        <apply>
                          <minus/>
                          <apply>
                            <minus/>
                            <ci> MaxT </ci>
                            <ci> ThNumber </ci>
                          </apply>
                          <ci> TcNumber </ci>
                        </apply>
                        <cn> 0.5 </cn>
                      </apply>
                    </apply>
                  </apply>
                </apply>
                <cn> 0.5 </cn>
              </apply>
            </apply>
          </math>
        </kineticLaw>
      </reaction>
      <reaction id="Tc0_Diff" reversible="false">
        <listOfReactants>
          <speciesReference species="Tc0"/>
          <speciesReference species="TcNumber"/>
        </listOfReactants>
        <kineticLaw>
          <math xmlns="http://www.w3.org/1998/Math/MathML">
            <apply>
              <times/>
              <ci> CellDiff </ci>
              <ci> Tc0 </ci>
            </apply>
          </math>
        </kineticLaw>
      </reaction>
      <reaction id="IL12_Diff" reversible="false">
        <listOfReactants>
          <speciesReference species="IL12"/>
        </listOfReactants>
        <kineticLaw>
          <math xmlns="http://www.w3.org/1998/Math/MathML">
            <apply>
              <times/>
              <ci> CytDiff </ci>
              <ci> IL12 </ci>
            </apply>
          </math>
        </kineticLaw>
      </reaction>
      <reaction id="KCINflow" reversible="false">
        <listOfProducts>
          <speciesReference species="AvailableKC"/>
        </listOfProducts>
        <kineticLaw>
          <math xmlns="http://www.w3.org/1998/Math/MathML">
            <ci> KCIncomeRate </ci>
          </math>
        </kineticLaw>
      </reaction>
      <reaction id="Tc1_Diff" reversible="false">
        <listOfReactants>
          <speciesReference species="Tc1"/>
          <speciesReference species="TcNumber"/>
        </listOfReactants>
        <kineticLaw>
          <math xmlns="http://www.w3.org/1998/Math/MathML">
            <apply>
              <times/>
              <ci> CellDiff </ci>
              <ci> Tc1 </ci>
            </apply>
          </math>
        </kineticLaw>
      </reaction>
      <reaction id="Tc1Eff_Deact" reversible="false">
        <listOfReactants>
          <speciesReference species="Tc1Eff"/>
        </listOfReactants>
        <listOfProducts>
          <speciesReference species="Tc1"/>
        </listOfProducts>
        <kineticLaw>
          <math xmlns="http://www.w3.org/1998/Math/MathML">
            <apply>
              <times/>
              <ci> TDeact </ci>
              <ci> Tc1Eff </ci>
            </apply>
          </math>
        </kineticLaw>
      </reaction>
      <reaction id="Tc1ZeroProd_Deact" reversible="false">
        <listOfReactants>
          <speciesReference species="Tc1ZeroProd"/>
        </listOfReactants>
        <listOfProducts>
          <speciesReference species="Tc1"/>
        </listOfProducts>
        <kineticLaw>
          <math xmlns="http://www.w3.org/1998/Math/MathML">
            <apply>
              <times/>
              <ci> TDeact </ci>
              <ci> Tc1ZeroProd </ci>
            </apply>
          </math>
        </kineticLaw>
      </reaction>
      <reaction id="Tc2ZeroProd_Deact" reversible="false">
        <listOfReactants>
          <speciesReference species="Tc2ZeroProd"/>
        </listOfReactants>
        <listOfProducts>
          <speciesReference species="Tc2"/>
        </listOfProducts>
        <kineticLaw>
          <math xmlns="http://www.w3.org/1998/Math/MathML">
            <apply>
              <times/>
              <ci> TDeact </ci>
              <ci> Tc2ZeroProd </ci>
            </apply>
          </math>
        </kineticLaw>
      </reaction>
      <reaction id="Tc2_Deact" reversible="false">
        <listOfReactants>
          <speciesReference species="Tc2Eff"/>
        </listOfReactants>
        <listOfProducts>
          <speciesReference species="Tc2"/>
        </listOfProducts>
        <kineticLaw>
          <math xmlns="http://www.w3.org/1998/Math/MathML">
            <apply>
              <times/>
              <ci> TDeact </ci>
              <ci> Tc2Eff </ci>
            </apply>
          </math>
        </kineticLaw>
      </reaction>
      <reaction id="Tc2_Diff" reversible="false">
        <listOfReactants>
          <speciesReference species="Tc2"/>
          <speciesReference species="TcNumber"/>
        </listOfReactants>
        <kineticLaw>
          <math xmlns="http://www.w3.org/1998/Math/MathML">
            <apply>
              <times/>
              <ci> CellDiff </ci>
              <ci> Tc2 </ci>
            </apply>
          </math>
        </kineticLaw>
      </reaction>
      <reaction id="Tc1Eff_to_Tc1ZeroProd" reversible="false">
        <listOfReactants>
          <speciesReference species="Tc1Eff"/>
        </listOfReactants>
        <listOfProducts>
          <speciesReference species="Tc1ZeroProd"/>
        </listOfProducts>
        <listOfModifiers>
          <modifierSpeciesReference species="INFg"/>
        </listOfModifiers>
        <kineticLaw>
          <math xmlns="http://www.w3.org/1998/Math/MathML">
            <apply>
              <divide/>
              <ci> ToZeroProd </ci>
              <apply>
                <plus/>
                <cn type="integer"> 1 </cn>
                <apply>
                  <times/>
                  <ci> INFg </ci>
                  <ci> INFgEffectiveness </ci>
                </apply>
              </apply>
            </apply>
          </math>
        </kineticLaw>
      </reaction>
      <reaction id="Tc2Eff_to_Tc2ZeroProd" reversible="false">
        <listOfReactants>
          <speciesReference species="Tc2Eff"/>
        </listOfReactants>
        <listOfProducts>
          <speciesReference species="Tc2ZeroProd"/>
        </listOfProducts>
        <listOfModifiers>
          <modifierSpeciesReference species="IL4"/>
        </listOfModifiers>
        <kineticLaw>
          <math xmlns="http://www.w3.org/1998/Math/MathML">
            <apply>
              <divide/>
              <ci> ToZeroProd </ci>
              <apply>
                <plus/>
                <cn type="integer"> 1 </cn>
                <apply>
                  <times/>
                  <ci> IL4 </ci>
                  <ci> IL4Effectiveness </ci>
                </apply>
              </apply>
            </apply>
          </math>
        </kineticLaw>
      </reaction>
      <reaction id="Tc1ZeroProd_to_Tc1Eff" reversible="false">
        <listOfReactants>
          <speciesReference species="Tc1ZeroProd"/>
        </listOfReactants>
        <listOfProducts>
          <speciesReference species="Tc1Eff"/>
        </listOfProducts>
        <listOfModifiers>
          <modifierSpeciesReference species="INFg"/>
        </listOfModifiers>
        <kineticLaw>
          <math xmlns="http://www.w3.org/1998/Math/MathML">
            <apply>
              <times/>
              <ci> FromZeroProd </ci>
              <ci> INFgEffectiveness </ci>
              <ci> INFg </ci>
            </apply>
          </math>
        </kineticLaw>
      </reaction>
      <reaction id="Tc2ZeroProd_to_T20Eff" reversible="false">
        <listOfReactants>
          <speciesReference species="Tc2ZeroProd"/>
        </listOfReactants>
        <listOfProducts>
          <speciesReference species="Tc2Eff"/>
        </listOfProducts>
        <listOfModifiers>
          <modifierSpeciesReference species="IL4"/>
        </listOfModifiers>
        <kineticLaw>
          <math xmlns="http://www.w3.org/1998/Math/MathML">
            <apply>
              <times/>
              <ci> FromZeroProd </ci>
              <ci> IL4Effectiveness </ci>
              <ci> IL4 </ci>
            </apply>
          </math>
        </kineticLaw>
      </reaction>
      <reaction id="Tc1_IL2" reversible="false">
        <listOfProducts>
          <speciesReference species="IL2"/>
        </listOfProducts>
        <listOfModifiers>
          <modifierSpeciesReference species="Tc1Eff"/>
        </listOfModifiers>
        <kineticLaw>
          <math xmlns="http://www.w3.org/1998/Math/MathML">
            <apply>
              <times/>
              <ci> TCellCytProd </ci>
              <ci> Tc1Eff </ci>
            </apply>
          </math>
        </kineticLaw>
      </reaction>
      <reaction id="Tc2_IL4" reversible="false">
        <listOfProducts>
          <speciesReference species="IL4"/>
        </listOfProducts>
        <listOfModifiers>
          <modifierSpeciesReference species="Tc2Eff"/>
        </listOfModifiers>
        <kineticLaw>
          <math xmlns="http://www.w3.org/1998/Math/MathML">
            <apply>
              <times/>
              <ci> TCellCytProd </ci>
              <ci> Tc2Eff </ci>
            </apply>
          </math>
        </kineticLaw>
      </reaction>
      <reaction id="Tc2_IL10" reversible="false">
        <listOfProducts>
          <speciesReference species="IL10"/>
        </listOfProducts>
        <listOfModifiers>
          <modifierSpeciesReference species="Tc2Eff"/>
        </listOfModifiers>
        <kineticLaw>
          <math xmlns="http://www.w3.org/1998/Math/MathML">
            <apply>
              <times/>
              <ci> TCellCytProd </ci>
              <ci> Tc2Eff </ci>
            </apply>
          </math>
        </kineticLaw>
      </reaction>
      <reaction id="Tc1EffKeepProd" reversible="false">
        <listOfReactants>
          <speciesReference species="INFg"/>
        </listOfReactants>
        <listOfModifiers>
          <modifierSpeciesReference species="Tc1Eff"/>
        </listOfModifiers>
        <kineticLaw>
          <math xmlns="http://www.w3.org/1998/Math/MathML">
            <apply>
              <divide/>
              <apply>
                <times/>
                <ci> TCellKeepProd </ci>
                <ci> Tc1Eff </ci>
              </apply>
              <ci> INFgEffectiveness </ci>
            </apply>
          </math>
        </kineticLaw>
      </reaction>
      <reaction id="Tc2EffKeepProd" reversible="false">
        <listOfReactants>
            <speciesReference species="IL4"/>
        </listOfReactants>
        <listOfModifiers>
          <modifierSpeciesReference species="Tc2Eff"/>
        </listOfModifiers>
        <kineticLaw>
          <math xmlns="http://www.w3.org/1998/Math/MathML">
            <apply>
              <divide/>
              <apply>
                <times/>
                <ci> TCellKeepProd </ci>
                <ci> Tc2Eff </ci>
              </apply>
              <ci> IL4Effectiveness </ci>
            </apply>
          </math>
        </kineticLaw>
      </reaction>
      <reaction id="Th1II_IL2" reversible="false">
        <listOfProducts>
          <speciesReference species="IL2"/>
        </listOfProducts>
        <listOfModifiers>
          <modifierSpeciesReference species="Th1IIEff"/>
        </listOfModifiers>
        <kineticLaw>
          <math xmlns="http://www.w3.org/1998/Math/MathML">
            <apply>
              <times/>
              <ci> TCellCytProd </ci>
              <ci> Th1IIEff </ci>
            </apply>
          </math>
        </kineticLaw>
      </reaction>
      <reaction id="Th1II_INFg" reversible="false">
        <listOfProducts>
          <speciesReference species="INFg"/>
        </listOfProducts>
        <listOfModifiers>
          <modifierSpeciesReference species="Th1IIEff"/>
        </listOfModifiers>
        <kineticLaw>
          <math xmlns="http://www.w3.org/1998/Math/MathML">
            <apply>
              <times/>
              <ci> TCellCytProd </ci>
              <ci> Th1IIEff </ci>
            </apply>
          </math>
        </kineticLaw>
      </reaction>
      <reaction id="Tc0Eff_to_Tc1Eff" reversible="false">
        <listOfReactants>
          <speciesReference species="Tc0Eff"/>
          <speciesReference species="INFg"/>
        </listOfReactants>
        <listOfProducts>
          <speciesReference species="Tc1Eff"/>
        </listOfProducts>
        <kineticLaw>
          <math xmlns="http://www.w3.org/1998/Math/MathML">
            <apply>
              <times/>
              <ci> TCellDiff </ci>
              <ci> INFgEffectiveness </ci>
              <ci> INFg </ci>
            </apply>
          </math>
        </kineticLaw>
      </reaction>
      <reaction id="Tc0Eff_to_Tc2Eff" reversible="false">
        <listOfReactants>
          <speciesReference species="Tc0Eff"/>
        </listOfReactants>
        <listOfProducts>
          <speciesReference species="Tc2Eff"/>
        </listOfProducts>
        <listOfModifiers>
          <modifierSpeciesReference species="IL4"/>
        </listOfModifiers>
        <kineticLaw>
          <math xmlns="http://www.w3.org/1998/Math/MathML">
            <apply>
              <times/>
              <ci> TCellDiff </ci>
              <ci> IL4Effectiveness </ci>
              <ci> IL4 </ci>
            </apply>
          </math>
        </kineticLaw>
      </reaction>
      <reaction id="Tc0_to_Tc1" reversible="false">
        <listOfReactants>
          <speciesReference species="Tc0"/>
          <speciesReference species="INFg"/>
        </listOfReactants>
        <listOfProducts>
          <speciesReference species="Tc1"/>
        </listOfProducts>
        <kineticLaw>
          <math xmlns="http://www.w3.org/1998/Math/MathML">
            <apply>
              <times/>
              <ci> TCellDiff </ci>
              <ci> INFgEffectiveness </ci>
              <ci> INFg </ci>
            </apply>
          </math>
        </kineticLaw>
      </reaction>
      <reaction id="Tc0_to_Tc2" reversible="false">
        <listOfReactants>
          <speciesReference species="Tc0"/>
        </listOfReactants>
        <listOfProducts>
          <speciesReference species="Tc2"/>
        </listOfProducts>
        <listOfModifiers>
          <modifierSpeciesReference species="IL4"/>
        </listOfModifiers>
        <kineticLaw>
          <math xmlns="http://www.w3.org/1998/Math/MathML">
            <apply>
              <times/>
              <ci> TCellDiff </ci>
              <ci> IL4Effectiveness </ci>
              <ci> IL4 </ci>
            </apply>
          </math>
        </kineticLaw>
      </reaction>
      <reaction id="Tc2Eff_Rep" reversible="false">
        <listOfProducts>
          <speciesReference species="Tc2"/>
          <speciesReference species="TcNumber"/>
        </listOfProducts>
        <listOfModifiers>
          <modifierSpeciesReference species="IL4"/>
          <modifierSpeciesReference species="Tc2Eff"/>
          <modifierSpeciesReference species="IL2"/>
          <modifierSpeciesReference species="ThNumber"/>
          <modifierSpeciesReference species="TcNumber"/>
        </listOfModifiers>
        <kineticLaw>
          <math xmlns="http://www.w3.org/1998/Math/MathML">
            <apply>
              <times/>
              <ci> TRep </ci>
              <ci> IL4Effectiveness </ci>
              <ci> IL4 </ci>
              <ci> Tc2Eff </ci>
              <apply>
                <plus/>
                <apply>
                  <divide/>
                  <apply>
                    <plus/>
                    <apply>
                      <minus/>
                      <apply>
                        <minus/>
                        <ci> MaxT </ci>
                        <ci> ThNumber </ci>
                      </apply>
                      <ci> TcNumber </ci>
                    </apply>
                    <cn> 0.5 </cn>
                  </apply>
                  <apply>
                    <times/>
                    <cn type="integer"> 2 </cn>
                    <apply>
                      <abs/>
                      <apply>
                        <plus/>
                        <apply>
                          <minus/>
                          <apply>
                            <minus/>
                            <ci> MaxT </ci>
                            <ci> ThNumber </ci>
                          </apply>
                          <ci> TcNumber </ci>
                        </apply>
                        <cn> 0.5 </cn>
                      </apply>
                    </apply>
                  </apply>
                </apply>
                <cn> 0.5 </cn>
              </apply>
            </apply>
          </math>
        </kineticLaw>
      </reaction>
      <reaction id="Tc1Eff_Rep" reversible="false">
        <listOfProducts>
          <speciesReference species="Tc1"/>
          <speciesReference species="TcNumber"/>
        </listOfProducts>
        <listOfModifiers>
          <modifierSpeciesReference species="INFg"/>
          <modifierSpeciesReference species="Tc1Eff"/>
          <modifierSpeciesReference species="IL2"/>
          <modifierSpeciesReference species="ThNumber"/>
          <modifierSpeciesReference species="TcNumber"/>
        </listOfModifiers>
        <kineticLaw>
          <math xmlns="http://www.w3.org/1998/Math/MathML">
            <apply>
              <times/>
              <ci> TRep </ci>
              <ci> INFgEffectiveness </ci>
              <ci> INFg </ci>
              <ci> Tc1Eff </ci>
              <apply>
                <plus/>
                <apply>
                  <divide/>
                  <apply>
                    <plus/>
                    <apply>
                      <minus/>
                      <ci> MaxT </ci>
                      <ci> ThNumber </ci>
                    </apply>
                    <ci> TcNumber </ci>
                    <cn> 0.5 </cn>
                  </apply>
                  <apply>
                    <times/>
                    <cn type="integer"> 2 </cn>
                    <apply>
                      <abs/>
                      <apply>
                        <plus/>
                        <apply>
                          <minus/>
                          <ci> MaxT </ci>
                          <ci> ThNumber </ci>
                        </apply>
                        <ci> TcNumber </ci>
                        <cn> 0.5 </cn>
                      </apply>
                    </apply>
                  </apply>
                </apply>
                <cn> 0.5 </cn>
              </apply>
            </apply>
          </math>
        </kineticLaw>
      </reaction>
      <reaction id="ExternalActivation" reversible="false">
        <listOfReactants>
          <speciesReference species="iNKT"/>
        </listOfReactants>
        <listOfProducts>
          <speciesReference species="iNKTEffCD1d"/>
          <speciesReference species="iNKTCD47Binded"/>
        </listOfProducts>
        <listOfModifiers>
          <modifierSpeciesReference species="iNKTTime"/>
          <modifierSpeciesReference species="PreventActivation"/>
        </listOfModifiers>
        <kineticLaw>
          <math xmlns="http://www.w3.org/1998/Math/MathML">
            <apply>
              <times/>
              <ci> iNKT </ci>
              <ci> ExternalActivationRate </ci>
              <apply>
                <plus/>
                <apply>
                  <divide/>
                  <apply>
                    <plus/>
                    <apply>
                      <minus/>
                      <ci> iNKTTime </ci>
                      <ci> NKTActivationStart </ci>
                    </apply>
                    <cn> 0.5 </cn>
                  </apply>
                  <apply>
                    <times/>
                    <cn type="integer"> 2 </cn>
                    <apply>
                      <abs/>
                      <apply>
                        <plus/>
                        <apply>
                          <minus/>
                          <ci> iNKTTime </ci>
                          <ci> NKTActivationStart </ci>
                        </apply>
                        <cn> 0.5 </cn>
                      </apply>
                    </apply>
                  </apply>
                </apply>
                <cn> 0.5 </cn>
              </apply>
              <apply>
                <plus/>
                <apply>
                  <divide/>
                  <apply>
                    <plus/>
                    <apply>
                      <minus/>
                      <ci> NKTActivationEnd </ci>
                      <ci> iNKTTime </ci>
                    </apply>
                    <cn> 0.5 </cn>
                  </apply>
                  <apply>
                    <times/>
                    <cn type="integer"> 2 </cn>
                    <apply>
                      <abs/>
                      <apply>
                        <plus/>
                        <apply>
                          <minus/>
                          <ci> NKTActivationEnd </ci>
                          <ci> iNKTTime </ci>
                        </apply>
                        <cn> 0.5 </cn>
                      </apply>
                    </apply>
                  </apply>
                </apply>
                <cn> 0.5 </cn>
              </apply>
            </apply>
          </math>
        </kineticLaw>
      </reaction>
      <reaction id="iNKTStress_INFg" reversible="false">
        <listOfProducts>
          <speciesReference species="INFg"/>
        </listOfProducts>
        <listOfModifiers>
          <modifierSpeciesReference species="iNKTEffStress"/>
        </listOfModifiers>
        <kineticLaw>
          <math xmlns="http://www.w3.org/1998/Math/MathML">
            <apply>
              <times/>
              <ci> iNKTINFgProd </ci>
              <ci> iNKTEffStress </ci>
            </apply>
          </math>
        </kineticLaw>
      </reaction>
      <reaction id="iNKTStress_IL4" reversible="false">
        <listOfProducts>
          <speciesReference species="IL4"/>
        </listOfProducts>
        <listOfModifiers>
          <modifierSpeciesReference species="iNKTEffStress"/>
        </listOfModifiers>
        <kineticLaw>
          <math xmlns="http://www.w3.org/1998/Math/MathML">
            <apply>
              <times/>
              <ci> iNKTIL4Prod </ci>
              <ci> iNKTEffStress </ci>
            </apply>
          </math>
        </kineticLaw>
      </reaction>
      <reaction id="Tc1_Act" reversible="false">
        <listOfReactants>
          <speciesReference species="MHCI"/>
          <speciesReference species="Tc1"/>
        </listOfReactants>
        <listOfProducts>
          <speciesReference species="Tc1Eff"/>
        </listOfProducts>
        <kineticLaw>
          <math xmlns="http://www.w3.org/1998/Math/MathML">
            <apply>
              <times/>
              <ci> TCellAct </ci>
              <ci> Tc1 </ci>
              <ci> MHCI </ci>
            </apply>
          </math>
        </kineticLaw>
      </reaction>
      <reaction id="Tc2_Act" reversible="false">
        <listOfReactants>
          <speciesReference species="MHCI"/>
          <speciesReference species="Tc2"/>
        </listOfReactants>
        <listOfProducts>
          <speciesReference species="Tc2Eff"/>
        </listOfProducts>
        <kineticLaw>
          <math xmlns="http://www.w3.org/1998/Math/MathML">
            <apply>
              <times/>
              <ci> TCellAct </ci>
              <ci> Tc2 </ci>
              <ci> MHCI </ci>
            </apply>
          </math>
        </kineticLaw>
      </reaction>
      <reaction id="NKIL10_Diff" reversible="false">
        <listOfReactants>
          <speciesReference species="NKIL10"/>
          <speciesReference species="NKNumber"/>
        </listOfReactants>
        <kineticLaw>
          <math xmlns="http://www.w3.org/1998/Math/MathML">
            <apply>
              <times/>
              <ci> CellDiff </ci>
              <ci> NKIL10 </ci>
            </apply>
          </math>
        </kineticLaw>
      </reaction>
      <reaction id="IL12_NKIL10_Deact" reversible="false">
        <listOfReactants>
          <speciesReference species="NKIL10Eff"/>
        </listOfReactants>
        <listOfProducts>
          <speciesReference species="NKIL10"/>
        </listOfProducts>
        <listOfModifiers>
          <modifierSpeciesReference species="IL12"/>
          <modifierSpeciesReference species="NKNumber"/>
        </listOfModifiers>
        <kineticLaw>
          <math xmlns="http://www.w3.org/1998/Math/MathML">
            <apply>
              <divide/>
              <apply>
                <times/>
                <ci> IL12NKDeact </ci>
                <ci> NKIL10Eff </ci>
              </apply>
              <apply>
                <plus/>
                <cn type="integer"> 1 </cn>
                <ci> IL12 </ci>
              </apply>
            </apply>
          </math>
        </kineticLaw>
      </reaction>
      <reaction id="IL12_NKIL10_Act" reversible="false">
        <listOfReactants>
          <speciesReference species="NKIL10"/>
          <speciesReference species="IL12"/>
        </listOfReactants>
        <listOfProducts>
          <speciesReference species="NKIL10Eff"/>
        </listOfProducts>
        <listOfModifiers>
          <modifierSpeciesReference species="NKNumber"/>
        </listOfModifiers>
        <kineticLaw>
          <math xmlns="http://www.w3.org/1998/Math/MathML">
            <apply>
              <times/>
              <ci> IL12NKAct </ci>
              <ci> NKIL10 </ci>
              <ci> IL12 </ci>
              <apply>
                <plus/>
                <apply>
                  <divide/>
                  <apply>
                    <plus/>
                    <apply>
                      <minus/>
                      <apply>
                        <minus/>
                        <ci> NKEffPool </ci>
                        <cn type="integer"> 1 </cn>
                      </apply>
                      <ci> NKNumber </ci>
                    </apply>
                    <cn> 0.5 </cn>
                  </apply>
                  <apply>
                    <times/>
                    <cn type="integer"> 2 </cn>
                    <apply>
                      <abs/>
                      <apply>
                        <plus/>
                        <apply>
                          <minus/>
                          <apply>
                            <minus/>
                            <ci> NKEffPool </ci>
                            <cn type="integer"> 1 </cn>
                          </apply>
                          <ci> NKNumber </ci>
                        </apply>
                        <cn> 0.5 </cn>
                      </apply>
                    </apply>
                  </apply>
                </apply>
                <cn> 0.5 </cn>
              </apply>
            </apply>
          </math>
        </kineticLaw>
      </reaction>
      <reaction id="Inject_INFg" reversible="false">
        <listOfProducts>
          <speciesReference species="INFg"/>
        </listOfProducts>
        <listOfModifiers>
          <modifierSpeciesReference species="EnvTime"/>
        </listOfModifiers>
        <kineticLaw>
          <math xmlns="http://www.w3.org/1998/Math/MathML">
            <apply>
              <times/>
              <ci> INFgLevel </ci>
              <apply>
                <plus/>
                <apply>
                  <divide/>
                  <apply>
                    <plus/>
                    <apply>
                      <minus/>
                      <ci> EnvTime </ci>
                      <ci> INFgStart </ci>
                    </apply>
                    <cn> 0.5 </cn>
                  </apply>
                  <apply>
                    <times/>
                    <cn type="integer"> 2 </cn>
                    <apply>
                      <abs/>
                      <apply>
                        <plus/>
                        <apply>
                          <minus/>
                          <ci> EnvTime </ci>
                          <ci> INFgStart </ci>
                        </apply>
                        <cn> 0.5 </cn>
                      </apply>
                    </apply>
                  </apply>
                </apply>
                <cn> 0.5 </cn>
              </apply>
              <apply>
                <plus/>
                <apply>
                  <divide/>
                  <apply>
                    <plus/>
                    <apply>
                      <minus/>
                      <ci> INFgEnd </ci>
                      <ci> EnvTime </ci>
                    </apply>
                    <cn> 0.5 </cn>
                  </apply>
                  <apply>
                    <times/>
                    <cn type="integer"> 2 </cn>
                    <apply>
                      <abs/>
                      <apply>
                        <plus/>
                        <apply>
                          <minus/>
                          <ci> INFgEnd </ci>
                          <ci> EnvTime </ci>
                        </apply>
                        <cn> 0.5 </cn>
                      </apply>
                    </apply>
                  </apply>
                </apply>
                <cn> 0.5 </cn>
              </apply>
            </apply>
          </math>
        </kineticLaw>
      </reaction>
      <reaction id="InjectIL12" reversible="false">
        <listOfProducts>
          <speciesReference species="IL12"/>
        </listOfProducts>
        <listOfModifiers>
          <modifierSpeciesReference species="EnvTime"/>
        </listOfModifiers>
        <kineticLaw>
          <math xmlns="http://www.w3.org/1998/Math/MathML">
            <apply>
              <times/>
              <ci> IL12Level </ci>
              <apply>
                <plus/>
                <apply>
                  <divide/>
                  <apply>
                    <plus/>
                    <apply>
                      <minus/>
                      <ci> EnvTime </ci>
                      <ci> IL12Start </ci>
                    </apply>
                    <cn> 0.5 </cn>
                  </apply>
                  <apply>
                    <times/>
                    <cn type="integer"> 2 </cn>
                    <apply>
                      <abs/>
                      <apply>
                        <plus/>
                        <apply>
                          <minus/>
                          <ci> EnvTime </ci>
                          <ci> IL12Start </ci>
                        </apply>
                        <cn> 0.5 </cn>
                      </apply>
                    </apply>
                  </apply>
                </apply>
                <cn> 0.5 </cn>
              </apply>
              <apply>
                <plus/>
                <apply>
                  <divide/>
                  <apply>
                    <plus/>
                    <apply>
                      <minus/>
                      <ci> IL12End </ci>
                      <ci> EnvTime </ci>
                    </apply>
                    <cn> 0.5 </cn>
                  </apply>
                  <apply>
                    <times/>
                    <cn type="integer"> 2 </cn>
                    <apply>
                      <abs/>
                      <apply>
                        <plus/>
                        <apply>
                          <minus/>
                          <ci> IL12End </ci>
                          <ci> EnvTime </ci>
                        </apply>
                        <cn> 0.5 </cn>
                      </apply>
                    </apply>
                  </apply>
                </apply>
                <cn> 0.5 </cn>
              </apply>
            </apply>
          </math>
        </kineticLaw>
      </reaction>
      <reaction id="NKIL10_Death" reversible="false">
        <listOfReactants>
          <speciesReference species="NKIL10"/>
          <speciesReference species="NKNumber"/>
        </listOfReactants>
        <kineticLaw>
          <math xmlns="http://www.w3.org/1998/Math/MathML">
            <apply>
              <times/>
              <apply>
                <divide/>
                <ci> NKIL10 </ci>
                <ci> NKLife </ci>
              </apply>
              <apply>
                <ln/>
                <cn type="integer"> 2 </cn>
              </apply>
            </apply>
          </math>
        </kineticLaw>
      </reaction>
      <reaction id="StarttPreventingActivation" reversible="false">
        <listOfReactants>
          <speciesReference species="PreventActivationToken"/>
        </listOfReactants>
        <listOfProducts>
          <speciesReference species="PreventActivation"/>
        </listOfProducts>
        <listOfModifiers>
          <modifierSpeciesReference species="iNKTTime"/>
        </listOfModifiers>
        <kineticLaw>
          <math xmlns="http://www.w3.org/1998/Math/MathML">
            <apply>
              <plus/>
              <apply>
                <divide/>
                <apply>
                  <plus/>
                  <apply>
                    <minus/>
                    <ci> iNKTTime </ci>
                    <ci> NKTBlockActivationStart </ci>
                  </apply>
                  <cn> 0.5 </cn>
                </apply>
                <apply>
                  <times/>
                  <cn type="integer"> 2 </cn>
                  <apply>
                    <abs/>
                    <apply>
                      <plus/>
                      <apply>
                        <minus/>
                        <ci> iNKTTime </ci>
                        <ci> NKTBlockActivationStart </ci>
                      </apply>
                      <cn> 0.5 </cn>
                    </apply>
                  </apply>
                </apply>
              </apply>
              <cn> 0.5 </cn>
            </apply>
          </math>
        </kineticLaw>
      </reaction>
      <reaction id="StopPreventingActivation" reversible="false">
        <listOfReactants>
          <speciesReference species="PreventActivation"/>
        </listOfReactants>
        <listOfModifiers>
          <modifierSpeciesReference species="iNKTTime"/>
        </listOfModifiers>
        <kineticLaw>
          <math xmlns="http://www.w3.org/1998/Math/MathML">
            <apply>
              <plus/>
              <apply>
                <divide/>
                <apply>
                  <plus/>
                  <apply>
                    <minus/>
                    <ci> iNKTTime </ci>
                    <ci> NKTBlockActivationEnd </ci>
                  </apply>
                  <cn> 0.5 </cn>
                </apply>
                <apply>
                  <times/>
                  <cn type="integer"> 2 </cn>
                  <apply>
                    <abs/>
                    <apply>
                      <plus/>
                      <apply>
                        <minus/>
                        <ci> iNKTTime </ci>
                        <ci> NKTBlockActivationEnd </ci>
                      </apply>
                      <cn> 0.5 </cn>
                    </apply>
                  </apply>
                </apply>
              </apply>
              <cn> 0.5 </cn>
            </apply>
          </math>
        </kineticLaw>
      </reaction>
      <reaction id="LiverIL10Prod" reversible="false">
        <listOfProducts>
          <speciesReference species="IL10"/>
        </listOfProducts>
        <listOfModifiers>
          <modifierSpeciesReference species="EnvTime"/>
        </listOfModifiers>
        <kineticLaw>
          <math xmlns="http://www.w3.org/1998/Math/MathML">
            <apply>
              <times/>
              <ci> LiverIL10 </ci>
              <apply>
                <plus/>
                <apply>
                  <divide/>
                  <apply>
                    <plus/>
                    <apply>
                      <minus/>
                      <ci> LiverIL10Time </ci>
                      <ci> EnvTime </ci>
                    </apply>
                    <cn> 0.5 </cn>
                  </apply>
                  <apply>
                    <times/>
                    <cn type="integer"> 2 </cn>
                    <apply>
                      <abs/>
                      <apply>
                        <plus/>
                        <apply>
                          <minus/>
                          <ci> LiverIL10Time </ci>
                          <ci> EnvTime </ci>
                        </apply>
                        <cn> 0.5 </cn>
                      </apply>
                    </apply>
                  </apply>
                </apply>
                <cn> 0.5 </cn>
              </apply>
            </apply>
          </math>
        </kineticLaw>
      </reaction>
      <reaction id="BlockIL10" reversible="false">
        <listOfReactants>
          <speciesReference species="RemoveIL10Token"/>
        </listOfReactants>
        <listOfProducts>
          <speciesReference species="RemoveIL10"/>
        </listOfProducts>
        <listOfModifiers>
          <modifierSpeciesReference species="EnvTime"/>
        </listOfModifiers>
        <kineticLaw>
          <math xmlns="http://www.w3.org/1998/Math/MathML">
            <apply>
              <plus/>
              <apply>
                <times/>
                <apply>
                  <plus/>
                  <apply>
                    <divide/>
                    <apply>
                      <plus/>
                      <apply>
                        <minus/>
                        <ci> EnvTime </ci>
                        <ci> IL10BlockStart1 </ci>
                      </apply>
                      <cn> 0.5 </cn>
                    </apply>
                    <apply>
                      <times/>
                      <cn type="integer"> 2 </cn>
                      <apply>
                        <abs/>
                        <apply>
                          <plus/>
                          <apply>
                            <minus/>
                            <ci> EnvTime </ci>
                            <ci> IL10BlockStart1 </ci>
                          </apply>
                          <cn> 0.5 </cn>
                        </apply>
                      </apply>
                    </apply>
                  </apply>
                  <cn> 0.5 </cn>
                </apply>
                <apply>
                  <plus/>
                  <apply>
                    <divide/>
                    <apply>
                      <plus/>
                      <apply>
                        <minus/>
                        <ci> IL10BlockEnd1 </ci>
                        <ci> EnvTime </ci>
                      </apply>
                      <cn> 0.5 </cn>
                    </apply>
                    <apply>
                      <times/>
                      <cn type="integer"> 2 </cn>
                      <apply>
                        <abs/>
                        <apply>
                          <plus/>
                          <apply>
                            <minus/>
                            <ci> IL10BlockEnd1 </ci>
                            <ci> EnvTime </ci>
                          </apply>
                          <cn> 0.5 </cn>
                        </apply>
                      </apply>
                    </apply>
                  </apply>
                  <cn> 0.5 </cn>
                </apply>
              </apply>
              <apply>
                <times/>
                <apply>
                  <plus/>
                  <apply>
                    <divide/>
                    <apply>
                      <plus/>
                      <apply>
                        <minus/>
                        <ci> EnvTime </ci>
                        <ci> IL10BlockStart2 </ci>
                      </apply>
                      <cn> 0.5 </cn>
                    </apply>
                    <apply>
                      <times/>
                      <cn type="integer"> 2 </cn>
                      <apply>
                        <abs/>
                        <apply>
                          <plus/>
                          <apply>
                            <minus/>
                            <ci> EnvTime </ci>
                            <ci> IL10BlockStart2 </ci>
                          </apply>
                          <cn> 0.5 </cn>
                        </apply>
                      </apply>
                    </apply>
                  </apply>
                  <cn> 0.5 </cn>
                </apply>
                <apply>
                  <plus/>
                  <apply>
                    <divide/>
                    <apply>
                      <plus/>
                      <apply>
                        <minus/>
                        <ci> IL10BlockEnd2 </ci>
                        <ci> EnvTime </ci>
                      </apply>
                      <cn> 0.5 </cn>
                    </apply>
                    <apply>
                      <times/>
                      <cn type="integer"> 2 </cn>
                      <apply>
                        <abs/>
                        <apply>
                          <plus/>
                          <apply>
                            <minus/>
                            <ci> IL10BlockEnd2 </ci>
                            <ci> EnvTime </ci>
                          </apply>
                          <cn> 0.5 </cn>
                        </apply>
                      </apply>
                    </apply>
                  </apply>
                  <cn> 0.5 </cn>
                </apply>
              </apply>
            </apply>
          </math>
        </kineticLaw>
      </reaction>
      <reaction id="UnBlockIL10" reversible="false">
        <listOfReactants>
          <speciesReference species="RemoveIL10"/>
        </listOfReactants>
        <listOfProducts>
          <speciesReference species="RemoveIL10Token"/>
        </listOfProducts>
        <listOfModifiers>
          <modifierSpeciesReference species="EnvTime"/>
        </listOfModifiers>
        <kineticLaw>
          <math xmlns="http://www.w3.org/1998/Math/MathML">
            <apply>
              <plus/>
              <apply>
                <times/>
                <apply>
                  <plus/>
                  <apply>
                    <divide/>
                    <apply>
                      <plus/>
                      <apply>
                        <minus/>
                        <ci> EnvTime </ci>
                        <ci> IL10BlockEnd1 </ci>
                      </apply>
                      <cn> 0.5 </cn>
                    </apply>
                    <apply>
                      <times/>
                      <cn type="integer"> 2 </cn>
                      <apply>
                        <abs/>
                        <apply>
                          <plus/>
                          <apply>
                            <minus/>
                            <ci> EnvTime </ci>
                            <ci> IL10BlockEnd1 </ci>
                          </apply>
                          <cn> 0.5 </cn>
                        </apply>
                      </apply>
                    </apply>
                  </apply>
                  <cn> 0.5 </cn>
                </apply>
                <apply>
                  <plus/>
                  <apply>
                    <divide/>
                    <apply>
                      <plus/>
                      <apply>
                        <minus/>
                        <ci> IL10BlockStart2 </ci>
                        <ci> EnvTime </ci>
                      </apply>
                      <cn> 0.5 </cn>
                    </apply>
                    <apply>
                      <times/>
                      <cn type="integer"> 2 </cn>
                      <apply>
                        <abs/>
                        <apply>
                          <plus/>
                          <apply>
                            <minus/>
                            <ci> IL10BlockStart2 </ci>
                            <ci> EnvTime </ci>
                          </apply>
                          <cn> 0.5 </cn>
                        </apply>
                      </apply>
                    </apply>
                  </apply>
                  <cn> 0.5 </cn>
                </apply>
              </apply>
              <apply>
                <divide/>
                <apply>
                  <plus/>
                  <apply>
                    <minus/>
                    <ci> EnvTime </ci>
                    <ci> IL10BlockEnd2 </ci>
                  </apply>
                  <cn> 0.5 </cn>
                </apply>
                <apply>
                  <times/>
                  <cn type="integer"> 2 </cn>
                  <apply>
                    <abs/>
                    <apply>
                      <plus/>
                      <apply>
                        <minus/>
                        <ci> EnvTime </ci>
                        <ci> IL10BlockEnd2 </ci>
                      </apply>
                      <cn> 0.5 </cn>
                    </apply>
                  </apply>
                </apply>
              </apply>
              <cn> 0.5 </cn>
            </apply>
          </math>
        </kineticLaw>
      </reaction>
      <reaction id="IL2_NK_Act" reversible="false">
        <listOfReactants>
          <speciesReference species="NK"/>
          <speciesReference species="IL2"/>
        </listOfReactants>
        <listOfProducts>
          <speciesReference species="NKEff"/>
        </listOfProducts>
        <listOfModifiers>
          <modifierSpeciesReference species="NKNumber"/>
        </listOfModifiers>
        <kineticLaw>
          <math xmlns="http://www.w3.org/1998/Math/MathML">
            <apply>
              <times/>
              <ci> IL2NKAct </ci>
              <ci> NK </ci>
              <ci> IL2 </ci>
              <apply>
                <plus/>
                <apply>
                  <divide/>
                  <apply>
                    <plus/>
                    <apply>
                      <minus/>
                      <apply>
                        <minus/>
                        <ci> NKEffPool </ci>
                        <cn type="integer"> 1 </cn>
                      </apply>
                      <ci> NKNumber </ci>
                    </apply>
                    <cn> 0.5 </cn>
                  </apply>
                  <apply>
                    <times/>
                    <cn type="integer"> 2 </cn>
                    <apply>
                      <abs/>
                      <apply>
                        <plus/>
                        <apply>
                          <minus/>
                          <apply>
                            <minus/>
                            <ci> NKEffPool </ci>
                            <cn type="integer"> 1 </cn>
                          </apply>
                          <ci> NKNumber </ci>
                        </apply>
                        <cn> 0.5 </cn>
                      </apply>
                    </apply>
                  </apply>
                </apply>
                <cn> 0.5 </cn>
              </apply>
            </apply>
          </math>
        </kineticLaw>
      </reaction>
      <reaction id="IL2_NKIL10_Act" reversible="false">
        <listOfReactants>
          <speciesReference species="NKIL10"/>
          <speciesReference species="IL2"/>
        </listOfReactants>
        <listOfProducts>
          <speciesReference species="NKIL10Eff"/>
        </listOfProducts>
        <listOfModifiers>
          <modifierSpeciesReference species="NKNumber"/>
        </listOfModifiers>
        <kineticLaw>
          <math xmlns="http://www.w3.org/1998/Math/MathML">
            <apply>
              <times/>
              <ci> IL2NKAct </ci>
              <ci> NKIL10 </ci>
              <ci> IL2 </ci>
              <apply>
                <plus/>
                <apply>
                  <divide/>
                  <apply>
                    <plus/>
                    <apply>
                      <minus/>
                      <apply>
                        <minus/>
                        <ci> NKEffPool </ci>
                        <cn type="integer"> 1 </cn>
                      </apply>
                      <ci> NKNumber </ci>
                    </apply>
                    <cn> 0.5 </cn>
                  </apply>
                  <apply>
                    <times/>
                    <cn type="integer"> 2 </cn>
                    <apply>
                      <abs/>
                      <apply>
                        <plus/>
                        <apply>
                          <minus/>
                          <apply>
                            <minus/>
                            <ci> NKEffPool </ci>
                            <cn type="integer"> 1 </cn>
                          </apply>
                          <ci> NKNumber </ci>
                        </apply>
                        <cn> 0.5 </cn>
                      </apply>
                    </apply>
                  </apply>
                </apply>
                <cn> 0.5 </cn>
              </apply>
            </apply>
          </math>
        </kineticLaw>
      </reaction>
      <reaction id="IL2_NK_Deact" reversible="false">
        <listOfReactants>
          <speciesReference species="NKEff"/>
        </listOfReactants>
        <listOfProducts>
          <speciesReference species="NK"/>
        </listOfProducts>
        <listOfModifiers>
          <modifierSpeciesReference species="IL2"/>
          <modifierSpeciesReference species="NKNumber"/>
        </listOfModifiers>
        <kineticLaw>
          <math xmlns="http://www.w3.org/1998/Math/MathML">
            <apply>
              <divide/>
              <apply>
                <times/>
                <ci> IL2NKDeact </ci>
                <ci> NKEff </ci>
              </apply>
              <apply>
                <plus/>
                <cn type="integer"> 1 </cn>
                <ci> IL2 </ci>
              </apply>
            </apply>
          </math>
        </kineticLaw>
      </reaction>
      <reaction id="IL2_NKIL10_Deact" reversible="false">
        <listOfReactants>
          <speciesReference species="NKIL10Eff"/>
        </listOfReactants>
        <listOfProducts>
          <speciesReference species="NKIL10"/>
        </listOfProducts>
        <listOfModifiers>
          <modifierSpeciesReference species="IL2"/>
        </listOfModifiers>
        <kineticLaw>
          <math xmlns="http://www.w3.org/1998/Math/MathML">
            <apply>
              <divide/>
              <apply>
                <times/>
                <ci> IL2NKDeact </ci>
                <ci> NKIL10Eff </ci>
              </apply>
              <apply>
                <plus/>
                <cn type="integer"> 1 </cn>
                <ci> IL2 </ci>
              </apply>
            </apply>
          </math>
        </kineticLaw>
      </reaction>
    </listOfReactions>
  </model>
</sbml>
